# Supplementary material for: New Host-Directed Therapeutics for the Treatment of Clostridioides difficile Infection
Source: mBio. 2020 Mar 10;11(2):e00053-20. doi: 10.1128/mBio.00053-20 (PMC7064747; doi:10.1128/mBio.00053-20)
Supplement: TABLE S1 [file mBio.00053-20-st001.xlsx]

## Sheet: RNA-seq counts
Table S1: Differentially expressed genes 30 hours post-infection. RNA-seq counts for 5,894 genes differentially expressed by > 4-fold (increased or decreased) in one or more groups compared to untreated, naive controls.
Probeset ID	Naive	ABX	PBS	AXPN	DXP	TFP
1110028F11Rik	0.105236	0.0001	0.107671	0.294307	0.0543777	0.0683985
1600010M07Rik	0.262939	0.0001	0.161457	0.470832	0.0543777	0.177159
1700016G22Rik	0.420643	0.0627177	0.107671	0.117783	0.162933	0.0683985
1700022I11Rik	0.974369	5.27249	1.58846	1.18536	1.4902	1.844
1700022N22Rik	0.157804	0.0001	0.215243	0.0589415	0.0543777	0.0683985
1700023F06Rik	0.157804	0.0001	0.215243	0.0589415	0.0543777	0.136697
1700047M11Rik	0.683482	0.125335	0.269028	0.353149	0.108655	0.204995
1700058P15Rik	0.420643	1.69078	0.645528	1.23577	0.217211	0.341592
1700063K16Rik	0.368075	0.0001	0.161457	0.0589415	0.0543777	0.273294
1700112J16Rik	0.157804	0.0001	0.269028	0.353149	0.542877	0.478189
1810046K07Rik	0.473211	0.0627177	0.161457	0.41199	0.162933	0.614786
1810062G17Rik	0.578347	0.0627177	0.806885	0.294307	0.325766	0.273294
2010001K21Rik	0.797738	4.13378	0.774773	0.609437	0.629562	0.561258
2010106C02Rik	0.210372	0.0001	0.591742	0.235466	0.434321	0.204995
2210008F06Rik	0.105236	0.0001	0.215243	0.41199	0.0543777	0.341592
2210019I11Rik	1.3143	0.313189	0.591742	0.529673	0.271488	0.546488
2210417A02Rik	1.41943	0.187953	0.537957	0.647356	0.271488	0.683085
2310010J17Rik	2.7862	0.688895	2.90453	1.64766	1.73699	2.32225
2900097C17Rik	0.540507	6.57308	0.873011	0.695243	2.43303	1.00895
3110009E18Rik	1.83998	0.438424	1.82881	1.52998	2.60543	1.36607
4631405K08Rik	0.893754	0.0627177	0.322814	0.470832	0.217211	0.819681
4921514A10Rik	0.353745	1.45774	0.971163	0.915268	0.611779	0.707806
4930429F24Rik	0.210372	1.44031	0.484171	0.470832	0.868543	0.88798
4930447N08Rik	0.210372	0.0001	0.161457	0.176624	0.217211	0.409891
4932442E05Rik	0.061028	1.14232	0.187816	0.127521	0.187586	0.398274
4933416M07Rik	0.0001	0.139276	0.0001	0.0001	0.0001	0.0001
5430421N21Rik	0.12794	0.0001	0.191792	0.108923	0.271488	0.136697
5830462I19Rik	0.220733	0.916512	0.395902	0.318975	0.588969	0.226493
9030616G12Rik	1.26173	0.125335	0.3766	0.294307	0.922821	0.683085
9030622O22Rik	0.368075	0.0627177	0.161457	0.353149	0.325766	0.546488
9330182L06Rik	0.105236	0.438424	0.161457	0.41199	0.434321	0.478189
9330182O14Rik	0.157804	0.0001	0.0538857	0.0589415	0.162933	0.136697
A230087F16Rik	17.4334	0.0001	20.4354	10.6072	8.486	11.1585
A430018G15Rik	1.7795	0.161677	1.64498	1.66781	1.77297	2.17831
A630072M18Rik	2.28397	0.052741	1.03965	1.18055	2.16979	1.69933
A930016O22Rik	2.10614	0.485685	1.60635	1.14936	0.798643	1.73293
AC102815.1	0.0001	1.03622	0.0001	0.0001	0.000100001	0.00010007
AC104930.1	0.000100067	2.20437	0.0001	0.000110121	0.00010264	0.000100002
AC107830.1	5.53338	0.960761	3.32119	6.41282	5.38202	3.63689
AC114588.1	5.96815	27.5757	6.60978	4.49009	11.3019	8.62454
AI507597	3.2588	0.000257802	0.969302	3.55473	2.25757	3.37279
AL589742.2	63.6705	15.4461	77.6333	69.7672	60.496	96.6217
AL670236.1	1.11656	0.103442	4.29151	2.49794	3.22027	2.96927
AW011738	0.105236	0.438424	0.322814	0.41199	0.271488	0.136697
Abca9	0.683482	2.8179	1.8826	0.941564	0.759988	1.63926
Abcg5	0.473211	0.0627177	0.161457	0.294307	0.488599	0.136697
Abcg8	0.420643	0.0001	0.107671	0.235466	0.108655	0.409891
Ace3	0.315507	0.0001	0.3766	0.353149	0.162933	0.136697
Adam18	0.630915	0.0001	0.161457	0.294307	0.217211	0.0683985
Adamts9	0.99889	4.19034	2.74317	4.53006	3.5125	3.34672
Adcy9	0.525779	4.57119	0.753099	1.0004	1.51988	0.819681
Adra2c	0.0526679	0.0001	0.107671	0.0589415	0.0543777	0.273294
Aff2	0.0001	0.187953	0.0001	0.0001	0.0001	0.0001
Akirin1-ps	0.395942	1.76389	0.322345	0.134528	0.314724	0.518365
Akr1cl	0.0526679	0.0001	0.161457	0.235466	0.0543777	0.204995
Alk	0.315507	0.0627177	0.215243	0.294307	0.162933	0.136697
Amd-ps4	0.0001	5.5941	0.0001	0.000100002	0.00010038	0.0001
Ankrd13d	0.578347	0.125335	0.322814	0.470832	0.434321	0.88798
Ap3m1-ps	1.55462	6.62028	1.50825	1.62016	3.32166	2.71208
Apcdd1	0.630915	2.63004	0.645528	1.05925	0.92282	0.819682
Apoo	3.82918	0.727915	3.77607	4.88554	2.65338	3.85111
Arhgap5	7.58922	33.559	10.0042	9.59126	12.8639	11.0645
Atad3aos	0.525779	0.0627177	0.269028	0.176624	0.271488	0.136697
Atm	1.05146	4.82166	1.34474	0.823881	1.51988	1.91246
Atp4b	0.105236	0.0001	0.0538857	0.0589415	0.0543777	0.204995
Atp7a	0.99889	4.88428	1.02203	0.823881	1.13993	1.02458
Atp8b4	0.105236	0.501042	0.107671	0.41199	0.108655	0.0683985
B230398E01Rik	2.03487	0.0001	1.65559	1.04494	1.73277	0.741489
B430305J03Rik	0.0001	0.035756	0.0001	0.0001	0.0001	0.0001
B4galnt3	3.50127	17.6069	6.93846	7.9437	9.96214	7.20664
B930036N10Rik	0.0759645	0.000100113	0.0610707	0.112557	0.066283	0.194844
BC021767	0.124861	0.914995	0.280075	0.363252	0.494591	0.843966
BC037039	0.510185	0.000100049	0.474231	0.448702	0.606713	0.515698
BC049762	0.262939	0.0001	0.161457	0.176624	0.0543777	0.273294
Bdkrb2	1.41943	6.63758	0.591742	1.82419	2.17121	1.84416
Bend4	0.105236	0.438424	0.215243	0.294307	0.217211	0.273294
Blm	1.10403	4.57119	2.74317	2.17723	2.00837	1.77586
C030027H14Rik	1.59618	0.0001	0.978551	0.869029	1.15536	0.665294
C330022C24Rik	0.976421	0.199835	0.468979	1.12008	0.857974	0.221682
C430014B12Rik	0.371831	0.0001	0.989902	0.778214	0.536734	0.872277
Capn6	0.368075	1.50292	0.914456	0.353149	0.434321	0.546488
Car14	1.28571	0.313189	0.614274	0.695873	0.525418	0.360608
Casr	0.210372	2.69266	0.645528	1.05925	0.814265	0.956279
Cbx3-ps6	3.15155	13.632	2.86025	4.70808	3.95087	6.20855
Ccdc38	0.64571	0.0646547	0.738704	0.584149	0.707452	0.441447
Ccdc73	1.26783	0.188026	1.23827	1.0593	1.30319	1.29871
Ccdc85c	2.31309	13.9012	4.19538	2.70681	5.48215	5.80547
Cd200r4	0.454357	0.0001	0.125955	0.117783	0.202237	0.341592
Cd27	1.78741	0.250571	0.537957	1.11809	0.271488	1.16117
Cdc7	1.05146	5.07213	2.04396	2.35376	1.79126	1.02458
Cdh23	0.0526679	0.0001	0.0538857	0.117783	0.0543777	0.136697
Cdh6	0.368075	0.0001	0.215243	0.470832	0.271488	0.273294
Cep126	0.157804	1.00198	0.269028	0.706198	0.542877	0.546488
Ces1b	0.372573	0.0650012	0.220036	0.177072	0.278577	0.347144
Cfap69	0.946322	0.125335	0.699314	1.29461	1.13993	0.683085
Cfap74	1.12047	0.240664	1.50902	0.95336	1.19421	0.683085
Chd3os	1.3143	0.250571	1.02203	0.588515	0.651432	1.98076
Chodl	0.210372	0.0001	0.3766	0.647356	0.217211	0.478189
Chrna4	0.157804	0.751512	0.430385	0.117783	0.271488	0.409891
Clec2l	0.315507	0.0627177	0.215243	0.0589415	0.0543777	0.341592
Col19a1	0.0001	0.187953	0.0001	0.0001	0.0001	0.0001
Col22a1	0.315507	1.31507	0.968242	0.882722	0.597155	0.341592
Col24a1	0.210372	1.00198	0.537957	0.588515	0.542877	0.546488
Cpa3	0.262939	1.12722	0.753099	1.00041	0.70571	0.546488
Cphx2	0.0603541	0.480301	0.105407	0.233819	0.155315	0.237513
Cplx3	0.0001	0.438424	0.0001	0.0001	0.0001	0.0001
Crabp1	2.7862	0.125335	0.914456	1.23577	0.380044	0.546488
Cracr2a	0.578347	3.25622	0.484171	0.647356	0.92282	0.88798
Cst7	0.368075	0.0627177	0.430385	1.11809	0.162933	0.478189
Cstad	0.157804	0.0001	0.0538857	0.117783	0.0543777	0.136697
Ctrl	0.788618	0.125335	0.215243	0.41199	0.542877	0.546488
Ctsw	4.36323	1.0646	1.72124	3.05986	1.73699	2.93693
Cyp2e1	1.47049	6.13664	4.67945	4.94164	3.90809	4.98008
Cyp4f17	0.559944	2.69972	1.32182	0.856987	0.955292	0.906736
Cypt1	0.315507	0.0627177	0.645528	0.353149	0.542877	0.273294
Cyr61	1.78741	9.76846	3.81888	10.5327	6.45914	6.14696
D130007C19Rik	0.420643	0.0001	0.107671	0.176624	0.108655	0.136697
D730003I15Rik	2.31309	0.438424	1.66746	0.823881	1.73699	3.07353
D730045B01Rik	0.512327	0.0001	0.215243	0.528736	0.108655	0.522355
Dlx1	0.365195	0.0627177	0.322814	0.117783	0.162933	0.168975
Dmrta2	0.0526679	0.250571	0.161457	0.117783	0.108655	0.204995
Dnase1	0.135299	0.81413	0.538328	0.818855	0.470277	0.546346
Dpep3	0.0526679	0.0001	0.107671	0.0589415	0.108655	0.0683985
Dpp6	1.3143	0.250571	1.55988	0.765039	1.03138	0.683085
Dusp4	0.525779	2.1291	2.09774	1.05925	1.57415	1.36607
E130218I03Rik	2.36005	0.0127506	2.69591	1.34025	3.80377	0.727417
Ebf4	0.841186	0.187953	1.07581	0.882722	0.759987	0.819681
Efcab12	0.73605	0.0001	0.269028	0.235466	0.488599	0.341592
Ereg	2.99647	17.5163	8.22931	22.298	13.7889	10.2817
Erich3	0.368075	0.0627177	0.107671	0.353149	0.217211	0.0683985
Ermn	0.819814	0.138381	0.256287	0.353149	0.125272	0.078057
F2	0.420643	0.0001	0.107671	0.0589415	0.0543777	0.0683985
Fads2	13.5374	56.0724	23.6308	23.2901	25.4574	26.8947
Faim2	1.15659	0.250571	0.430385	1.23577	0.70571	0.478189
Fam120c	0.54594	2.19172	0.698258	0.647342	0.910286	0.966387
Fam131c	0.525779	0.0001	0.161457	0.117783	0.162933	0.0683985
Fam155a	0.262939	0.0627177	0.107671	0.235466	0.271488	0.0683985
Fam167b	0.683482	0.0627177	0.484171	1.00041	0.217211	0.136697
Fam64a	0.525779	2.25434	1.99017	2.00071	1.35704	1.16117
Fan1	0.946322	3.94502	0.591742	0.882722	0.271488	1.36607
Fbn2	0.73605	3.56931	1.82881	1.76534	1.13993	2.04905
Fbxo2	1.99768	0.250571	0.806885	0.294307	0.271488	1.22947
Fcor	0.368075	0.0627177	0.914456	0.706198	0.271488	0.478189
Fmod	0.525779	3.13098	2.09774	3.8248	1.30276	3.75652
Frmd3	0.368075	1.81601	0.806885	0.470832	1.08565	1.70756
Fst	2.36565	9.64323	5.54002	6.64919	10.6928	10.3815
Ftl2-ps	0.937648	0.00154553	0.350718	0.292393	0.83726	0.0951148
Fxyd2	0.473211	0.0001	0.269028	0.588515	0.162933	0.204995
Fxyd7	0.630915	0.0627177	0.215243	0.647356	0.488599	0.204995
G430095P16Rik	0.0542351	0.27127	0.162854	0.238046	0.110468	0.208991
G530011O06Rik	0.368075	1.87107	1.18338	2.47144	1.08565	1.84414
Gab3	0.210372	1.12722	0.322814	0.41199	0.434321	0.136697
Galr1	0.157804	0.0001	0.161457	0.235466	0.0543777	0.273294
Gjb5	0.99889	0.0001	0.591742	0.823881	0.759988	0.409891
Gjc3	0.210372	0.0001	0.161457	0.176624	0.0543777	0.614786
Gm10029	0.297054	0.0001	0.24125	0.49503	0.463973	0.598372
Gm10031	1.34125	8.86655	1.49104	4.54893	2.5687	4.15572
Gm10136	1.25349	0.000140901	1.86333	0.547224	0.876089	1.00559
Gm10155	0.178285	0.0291047	0.099778	0.211804	0.0882681	0.136697
Gm10224	0.100719	0.484365	0.209363	0.343538	0.300873	0.115172
Gm10254	1.72317	11.1975	3.26455	3.86241	3.28469	4.52463
Gm10268	1.71354	0.000207972	1.28132	0.640937	1.40347	1.02307
Gm10290	0.369339	0.0851262	0.171608	0.146008	0.430381	0.378947
Gm10399	1.57714	0.388873	1.14432	0.839858	1.83676	1.43632
Gm10699	0.368075	0.0627177	0.107671	0.0589415	0.162933	0.273294
Gm11198	0.262939	0.0001	0.107671	0.275176	0.0543777	0.0823404
Gm11263	0.758087	0.178566	0.642643	1.643	1.09123	0.754331
Gm11298	0.315507	0.0001	0.3766	0.353149	0.597155	0.683085
Gm11361	74.5179	8.57098	83.5644	55.6601	47.9396	98.3144
Gm11400	11.8284	48.8121	19.8437	22.901	22.2731	27.3425
Gm11405	0.77034	3.74741	1.15276	1.62206	2.7044	1.22394
Gm11443	0.234854	0.0001	0.107749	0.0879612	0.295711	0.18746
Gm11470	0.346318	1.72076	0.528303	0.68921	0.655669	0.535338
Gm11518	113.809	14.4382	116.779	103.063	70.3193	78.7413
Gm11534	0.373909	4.23005	0.577664	0.957066	1.45129	0.857058
Gm11578	0.0001	0.247061	0.000102205	0.0001	0.0001	0.000100004
Gm11599	0.105236	0.000100012	0.0915463	0.141701	0.0777586	0.136754
Gm11619	0.190972	0.0001	0.128965	0.0777983	0.055475	0.173265
Gm11652	1.33283	11.5343	3.30381	3.6757	4.14918	4.20604
Gm11748	0.218569	1.02177	0.234596	0.0697523	0.225688	0.542416
Gm11759	0.193078	0.0001	0.130569	0.423061	0.0632604	0.249052
Gm11796	0.450594	0.0001	0.484171	0.353149	0.728677	0.409891
Gm11809	0.221486	0.0001	0.162057	0.185878	0.0687132	0.341592
Gm11834	1.57714	0.0001	2.42046	0.823881	1.30276	1.22947
Gm11837	0.251558	0.0627177	0.107671	0.163885	0.313992	0.0683985
Gm11918	5.61118	0.574491	8.11436	7.2102	7.26128	7.62913
Gm11966	9.82439	2.0955	9.10863	6.03198	4.2948	7.59103
Gm12005	3.41492	0.361216	8.5342	5.39023	4.97648	7.2903
Gm12034	0.955433	0.174786	0.733841	0.6548	0.383178	0.64974
Gm12045	0.0541592	0.52061	0.172194	0.250725	0.0559915	0.424357
Gm12059	1.26173	0.313189	0.322814	0.294307	0.217211	0.683085
Gm12098	0.277697	0.0001	0.164453	0.532508	0.350354	0.220238
Gm12101	0.0001	0.000987996	0.000100775	0.0001	0.0001	0.0001
Gm12165	0.10705	0.0001	0.0550025	0.179092	0.219657	0.0695734
Gm12178	0.846378	5.99322	1.37702	3.21045	3.44994	2.01855
Gm12318	0.197391	0.0001	0.29943	0.244724	0.247918	0.682094
Gm12359	0.435698	1.86181	1.60749	1.41013	1.45733	2.26652
Gm12452	1.08543	0.108034	0.752529	0.545759	0.364528	0.424498
Gm12570	0.893754	0.125335	0.537957	0.41199	0.436574	0.273294
Gm12643	1.53893	0.291963	0.493209	0.775409	0.655574	0.776208
Gm12653	0.187358	0.0001	0.233656	0.128245	0.291216	0.0785923
Gm12715	58.3067	451.577	97.5447	121.315	129.157	115.952
Gm12744	35.787	0.00010017	27.4554	20.4893	17.9082	20.6803
Gm12785	0.179139	0.000479005	0.215243	0.0589415	0.0646962	0.0946498
Gm12829	0.0526679	0.0001	0.107671	0.117783	0.217211	0.409891
Gm12857	10.0375	1.09628	14.1355	11.9038	8.24594	11.2983
Gm12860	0.473211	0.0627177	0.322814	0.588515	0.325766	0.136697
Gm12868	1.73024	7.43962	2.03216	2.72013	4.78633	4.06455
Gm12919	0.0631925	0.0001	0.0710759	0.081204	0.215814	0.172411
Gm12925	0.0526679	0.0001	0.161457	0.117783	0.217211	0.0683985
Gm12928	0.0577962	0.511186	0.175934	0.289804	0.627535	0.478662
Gm12932	0.0526679	0.0001	0.161457	0.235466	0.271488	0.204995
Gm12955	0.0566119	0.327878	0.163733	0.377216	0.171169	0.369109
Gm12963	0.0526679	0.375806	0.0538857	0.0589415	0.162933	0.204995
Gm13008	7.58091	0.873096	4.58965	1.68138	4.35654	4.00281
Gm13042	0.160299	1.80094	0.494354	0.47584	0.772539	0.352319
Gm13152	0.0526679	0.501042	0.139536	0.195286	0.054973	0.204995
Gm13186	15.5358	3.15922	19.7159	16.1372	19.0909	15.4588
Gm13203	2.26052	0.375806	2.47424	3.05986	1.9541	1.22947
Gm13216	0.212314	0.0001	0.204178	0.0989504	0.0834668	0.0856486
Gm13341	132.36	20.9544	86.6317	102.052	98.273	114.971
Gm13347	0.330302	2.50161	0.352763	0.594926	1.38603	0.436347
Gm13368	0.223534	0.0001	0.182821	0.605075	0.357631	0.441979
Gm13398	0.368075	0.0001	0.107671	0.0589415	0.108655	0.273294
Gm13410	0.268919	3.06701	0.599809	0.360613	0.385811	0.346374
Gm13431	0.157804	0.0001	0.215243	0.0589415	0.162933	0.136697
Gm13477	0.225623	1.08672	0.447144	0.573864	0.669373	0.554101
Gm13496	0.210372	0.0001	0.215243	0.294307	0.0543777	0.0683985
Gm13500	0.221029	0.932217	0.390684	0.307155	0.736815	0.356013
Gm13501	0.459822	0.0627177	0.215243	0.156101	0.123311	0.142183
Gm13502	0.921132	8.19854	1.8263	1.28482	1.37839	2.34697
Gm13526	0.630915	0.0627177	0.430385	0.647747	0.217211	0.478989
Gm13573	0.329258	0.000100004	0.608439	0.364397	0.382918	0.599265
Gm13594	0.946322	0.0627177	0.484171	0.235466	0.217211	0.546488
Gm13691	0.123466	0.777461	0.308643	0.205904	0.128423	0.378773
Gm13693	0.123466	0.777461	0.310194	0.205904	0.167448	0.378779
Gm13694	0.123466	0.777461	0.310194	0.205904	0.167448	0.378779
Gm13695	0.123466	0.777461	0.310194	0.205904	0.167448	0.378779
Gm13696	0.123466	0.777461	0.310194	0.205904	0.167448	0.378779
Gm13697	0.123466	0.777461	0.310194	0.205904	0.167448	0.378779
Gm13698	0.123466	0.777461	0.310194	0.205904	0.167448	0.378779
Gm13854	0.210439	0.0001	0.161457	0.176624	0.162933	0.204995
Gm14018	0.078924	0.0001	0.222463	0.103788	0.142584	0.373004
Gm14032	0.99889	6.5258	0.968242	1.5909	1.73699	2.25395
Gm14057	0.728316	0.125335	0.269028	0.294307	0.108655	0.273294
Gm14165	0.532807	0.108739	0.753249	1.10837	0.304756	0.77849
Gm14198	0.562542	0.136783	0.45384	0.52649	0.456564	0.16586
Gm14207	11.5651	2.88094	8.82133	8.12931	9.55661	11.4066
Gm14225	0.262939	0.0627177	0.215243	0.235466	0.0543777	0.478189
Gm14232	0.0769027	0.636618	0.223321	0.308195	0.312377	0.139403
Gm14233	4.40013	0.359833	3.48043	4.53769	3.2392	3.02152
Gm14306	0.562166	0.0528621	0.387291	0.415966	0.554046	0.443096
Gm14373	0.055026	2.212	0.165881	0.528587	0.342146	0.356242
Gm14399	0.213656	0.954439	0.427037	0.253839	0.460117	0.391847
Gm14420	0.105236	0.465	0.246747	0.35113	0.234736	0.230536
Gm14608	0.205475	1.62323	0.397123	0.887215	0.799306	0.636352
Gm14648	0.158534	0.0001	0.0544146	0.0955418	0.145812	0.137913
Gm14753	0.391434	1.70934	1.06387	0.547381	1.44932	1.83211
Gm14760	3.09737	0.340852	2.43698	2.00715	2.84893	3.84846
Gm14817	0.0001	0.0776762	0.0001	0.0001	0.0001	0.0001
Gm14837	0.157804	0.0001	0.0538857	0.117783	0.162933	0.0683985
Gm14849	0.0526679	0.0001	0.161457	0.294307	0.162933	0.136697
Gm14881	0.262939	0.0001	0.215243	0.0589415	0.0545993	0.0683985
Gm14890	0.210372	0.0001	0.107671	0.117783	0.108655	0.136697
Gm14900	0.0001	0.375806	0.0001	0.0001	0.0001	0.0001
Gm14925	0.149845	0.0001	0.0790423	0.167467	0.0803352	0.191177
Gm15066	1.11078	4.46425	0.865411	1.65402	1.3638	2.11686
Gm15131	0.321661	0.0001	0.164384	0.300268	0.387354	0.417829
Gm15209	0.274969	0.0001	0.470327	0.667076	0.664155	1.12116
Gm15327	0.262939	0.0001	0.107671	0.117783	0.108655	0.136697
Gm15453	3.95601	16.9684	5.72722	5.39083	8.30493	8.74564
Gm15459	102.159	543.823	166.549	217.785	306.063	325.562
Gm15492	0.387681	0.0001	0.18825	0.218852	0.268981	0.106928
Gm15497	0.0555523	0.0001	0.107671	0.117813	0.0716367	0.210059
Gm15502	2.37245	10.5056	3.55935	3.14608	4.40177	3.4101
Gm15503	0.0526679	0.250571	0.0538857	0.0589415	0.108655	0.136697
Gm15506	0.157804	0.0001	0.0538857	0.117783	0.162933	0.0683985
Gm15530	0.230811	2.35504	0.89359	0.329038	0.378925	0.596558
Gm15533	1.06133	0.187953	0.860671	0.470832	0.339155	0.746294
Gm15653	0.315507	0.0627177	0.150852	0.0589415	0.108655	0.409891
Gm15726	0.0653601	1.38323	0.193743	0.481334	0.569032	0.0810536
Gm15782	0.813423	3.49928	2.07982	1.24699	2.45297	1.36808
Gm15784	0.595869	4.9228	1.11583	1.62833	1.19684	1.41033
Gm15795	0.109303	0.0001	0.223529	0.122494	0.578866	0.0714028
Gm15801	5.18346	26.1408	3.52036	5.20885	6.79877	5.02712
Gm15824	0.105236	0.000110505	0.328379	0.0838092	0.683499	0.139926
Gm15890	0.156105	0.939366	0.461332	0.353149	0.197605	0.136697
Gm15953	0.0001	0.314452	0.0001	0.0001	0.0001	0.0001
Gm15954	0.629789	0.094288	0.706269	0.830062	0.222507	0.507178
Gm15963	0.157804	0.0001	0.215243	0.176624	0.0543777	0.136697
Gm16016	0.157804	0.0001	0.107671	0.126118	0.278212	0.137641
Gm16077	0.0001	0.75696	0.0001	0.0001	0.0001	0.000100018
Gm16144	0.105236	1.37769	0.3766	0.647356	0.166977	0.204995
Gm16153	0.296841	1.21552	0.591055	0.39318	0.603873	0.659915
Gm16253	0.105236	1.0646	0.215243	0.655465	0.217211	0.478189
Gm16314	0.165121	1.05932	0.227986	0.235466	0.400547	0.226629
Gm16323	0.0001	0.36053	0.000197586	0.0001	0.0001	0.000141109
Gm16381	1.42777	0.30891	0.790719	1.08666	1.34694	1.38077
Gm16541	0.0001	1.01046	0.0001	0.0001	0.0001	0.0001
Gm16567	0.82297	0.000913548	1.21435	0.933477	1.62237	1.83281
Gm17022	0.0526679	0.375806	0.107671	0.0589415	0.108655	0.136697
Gm17104	2.2022	0.312853	3.20724	2.19748	2.12227	2.07682
Gm17108	0.168547	1.80325	0.192063	0.368211	0.539647	0.169298
Gm17139	9.46895	2.03026	6.68422	6.23441	7.07368	4.41802
Gm17146	0.0526679	0.0001	0.161457	0.0589415	0.0543777	0.136697
Gm17193	0.0001	0.125335	0.0001	0.0001	0.0001	0.0001
Gm17199	0.137657	0.0001	0.355729	0.480535	0.42957	0.399167
Gm17228	0.0639708	0.313706	0.255359	0.195547	0.532263	0.162389
Gm17477	0.0001	0.693139	0.0001	0.0001	0.0001	0.0001
Gm17907	0.0526679	0.438424	0.0538857	0.0589415	0.0543777	0.0683985
Gm17971	0.0526679	0.563659	0.161457	0.365287	0.488599	0.341592
Gm1826	0.489993	3.38853	0.609585	0.825124	0.978077	1.0285
Gm1848	0.99853	5.4478	2.24539	1.81013	1.79696	3.90732
Gm1862	1.80709	7.91477	2.80847	2.40008	4.32474	2.77369
Gm1866	1.27309	6.1358	2.13151	2.67269	2.28153	4.07816
Gm18822	0.123689	0.0001	0.0538857	0.117783	0.162933	0.136697
Gm18889	0.795094	0.137035	0.352606	0.262366	0.120359	0.579763
Gm19620	1.02911	0.0001	0.732545	0.437909	0.37342	0.530793
Gm1976	0.372619	1.51258	1.40949	1.05925	0.922821	1.70756
Gm19898	1.63271	0.389754	0.645318	0.774931	0.706086	0.671204
Gm19918	23.1911	0.000101834	19.583	17.8452	15.5736	17.6507
Gm2001	1.42777	0.30891	0.790719	1.08666	1.45218	1.38077
Gm20036	0.157804	1.00198	0.484171	0.41199	0.271488	0.478189
Gm20056	13.7153	69.2687	8.2265	17.9117	22.1805	22.2185
Gm20072	0.269539	0.0001	0.109243	0.345702	0.0549038	0.295157
Gm2040	0.265703	0.0632979	0.163654	0.178437	0.219587	0.414666
Gm20422	0.0001	0.901345	0.0001	0.0001	0.000186893	0.000100015
Gm20425	2.29221	16.4855	2.89552	10.1437	10.6802	10.9204
Gm20457	0.109369	0.767392	0.400751	0.193105	0.799127	0.462598
Gm20463	6.26195	1.38287	6.87676	3.82514	2.74981	4.16666
Gm20517	0.355282	0.076092	0.339171	0.528333	0.116353	0.568249
Gm20521	0.000107231	0.166994	0.000132301	0.000159718	0.000122968	0.000203844
Gm20539	0.65726	0.0156804	0.799601	0.665622	0.290013	0.273294
Gm20548	0.141101	0.778329	0.365724	0.184849	0.488599	0.212548
Gm2058	0.819159	4.17314	1.06816	1.30736	1.00623	1.04217
Gm20656	4.77236	1.18771	3.96719	2.4148	1.19117	5.29989
Gm20659	8.43075	0.716645	8.12985	7.063	4.27283	5.40892
Gm21972	29.983	2.55788	33.5029	35.6661	38.3592	27.9657
Gm2223	4.29255	19.5782	5.06645	5.20499	6.43059	5.43582
Gm22426	0.657417	3.44907	1.27147	0.772651	0.800434	0.781737
Gm22879	0.0001	0.23676	0.000100059	0.0001	0.0001	0.000106644
Gm2308	0.801956	0.125335	0.653484	0.294307	0.305607	0.472736
Gm2423	1.54798	9.63356	5.98341	5.38517	2.71879	3.0029
Gm2429	5.51973	1.19079	5.00749	4.59193	4.66896	6.22565
Gm25395	0.0001	0.0627177	0.0001	0.0001	0.0001	0.0001
Gm25541	0.210372	0.0001	0.161457	0.235466	0.108655	0.136697
Gm26518	0.429297	1.80892	0.220261	0.299548	0.610725	0.348492
Gm26587	0.284535	1.22605	0.3766	0.294307	0.129741	1.22947
Gm26648	0.394554	1.75422	0.81184	0.574402	1.14322	0.606627
Gm26669	0.000100165	0.00137137	0.000100548	0.0001145	0.000123198	0.000151206
Gm26765	0.462736	1.86688	1.40042	1.15174	0.473726	2.06711
Gm26778	0.0001	1.5378	0.0001	0.0001	0.000100001	0.00010007
Gm26814	0.420643	2.1291	0.537957	0.765039	0.70571	0.932887
Gm26892	2.36001	0.124195	1.20684	2.19353	1.35098	0.94004
Gm26912	0.200635	0.81413	0.3766	0.529673	0.542877	0.546488
Gm26927	0.0526679	0.0001	0.0538857	0.0589415	0.113693	0.0683985
Gm27003	0.578347	0.0001	0.322814	0.176624	0.217211	0.204995
Gm2756	1.08786	0.207985	0.662295	1.13765	0.668189	0.457291
Gm28040	20.8471	5.01893	20.8313	17.0001	16.1194	25.2153
Gm28045	0.175878	0.770336	0.067421	0.195395	0.155465	0.0853268
Gm28052	0.0001	0.620159	0.000100024	0.0001	0.0001	0.0001
Gm28063	1.30543	0.0001	2.2453	1.26533	1.42154	1.6828
Gm28151	0.946322	0.0627177	0.3766	0.470832	0.488599	1.36607
Gm28497	0.262939	0.0627177	0.215243	0.176624	0.271488	0.341592
Gm28536	0.0630304	0.636298	0.230162	0.122496	0.503546	0.285186
Gm28901	0.501448	7.50223	1.50584	0.821137	0.624392	0.707459
Gm28959	10.7153	0.000100884	10.8563	8.28398	8.11279	6.17089
Gm29107	1.20916	0.0627177	0.591742	0.706198	0.325766	0.341592
Gm29170	0.420643	0.0627177	0.269028	0.235466	0.325766	0.88798
Gm29199	0.105236	0.0001	0.0539689	0.117783	0.145207	0.154203
Gm29237	0.105236	0.438424	0.132684	0.307233	0.162933	0.204995
Gm29253	42.1183	2.04233	43.4084	36.4892	44.1617	29.6535
Gm29367	0.105236	0.0001	0.107671	0.117783	0.108655	0.204995
Gm29462	0.682162	0.0803892	0.661859	2.02143	1.11212	1.41344
Gm29487	1.86688	0.442854	2.38876	1.30215	2.12675	1.51975
Gm29560	3.57472	0.501042	1.72124	2.58912	2.00837	1.16117
Gm29739	6.79925	0.000109727	5.17131	7.34643	11.628	9.06896
Gm3150	1.15673	0.118011	1.08548	1.18238	0.307607	0.675284
Gm3272	0.210372	0.0001	0.161457	0.176624	0.271488	0.273294
Gm33280	0.105236	1.37769	0.107671	0.235466	0.271488	0.136697
Gm36964	0.390745	0.0001	0.284192	0.310504	0.132921	0.291376
Gm36986	1.6297	0.313189	0.860671	0.294307	1.03138	0.88798
Gm37025	0.430015	0.0945862	0.274754	0.11781	0.249068	0.273327
Gm37033	0.420643	0.0627177	0.591742	1.00041	0.325766	0.409891
Gm37070	0.44634	0.0001	0.321986	0.214499	0.428263	0.368006
Gm37108	0.640326	0.104799	0.423994	0.28541	0.740162	0.328401
Gm37174	0.525779	0.0627177	0.3766	0.176624	0.271488	0.683085
Gm37261	1.10403	4.82166	0.753099	0.353149	0.977098	1.02458
Gm37364	0.0001	0.375806	0.0001	0.0001	0.0001	0.0001
Gm37490	0.0526679	0.375806	0.161457	0.235466	0.325766	0.204995
Gm37584	0.157804	0.0001	0.107671	0.353149	0.217211	0.136697
Gm37637	0.368075	0.0627177	0.699314	0.235466	0.325766	0.341592
Gm37915	3.54314	0.0001007	2.78398	2.39957	5.87051	4.15794
Gm38102	2.55189	10.5004	2.15153	2.42506	4.66155	4.9641
Gm38140	0.210372	0.0001	0.215243	0.0589415	0.0543777	0.0683985
Gm38162	0.0001	0.125335	0.0001	0.0001	0.0001	0.0001
Gm38287	10.1025	0.0103106	10.9086	4.81769	8.15456	12.2674
Gm38316	25.2731	4.93976	18.2485	16.828	16.0479	14.8192
Gm38329	0.73605	0.125335	0.484171	0.529673	0.380044	0.546488
Gm38392	0.000103889	1.7155	0.0001	0.0001	0.0001	0.000103956
Gm38394	0.358086	4.07538	1.00518	1.20611	0.375598	0.467456
Gm4081	0.315507	1.89449	0.860671	0.588515	0.799113	0.745004
Gm4202	13.6651	166.083	17.0717	21.8911	35.9955	27.1349
Gm42414	1.81155	0.201204	0.652308	0.260672	0.344807	1.19189
Gm42631	3.10161	0.563659	0.968242	0.882722	0.271488	0.751383
Gm42671	0.161112	0.989839	0.164743	0.118746	0.110871	0.209101
Gm42696	0.630915	0.0627177	1.02203	0.765039	0.542877	0.409891
Gm42782	0.0001	0.688895	0.0001	0.0001	0.0001	0.0001
Gm42783	1.15659	0.187953	0.860671	0.765039	0.434321	0.751383
Gm42788	0.210372	0.0001	0.128806	0.117783	0.0543777	0.204995
Gm42815	1.89254	0.440703	2.11378	0.968534	2.01808	2.09662
Gm42846	5.56767	0.00201108	3.77272	5.23802	3.40047	4.27714
Gm42890	0.0001	0.396502	0.0001	0.0001	0.0001	0.0001
Gm42937	0.0526679	0.375806	0.107671	0.41199	0.217211	0.0683985
Gm43006	0.157804	0.688895	0.161457	0.0589415	0.108655	0.478189
Gm43061	0.315507	0.0627177	0.107671	0.235466	0.108655	0.136697
Gm43080	0.0001	0.375806	0.0001	0.0001	0.0001	0.0001
Gm43081	0.315507	0.0627177	0.322814	0.235466	0.162933	0.546488
Gm43124	0.108958	0.0001	0.175549	0.127983	0.404263	0.0766853
Gm43126	6.94233	0.511817	11.297	5.49907	3.25502	9.64119
Gm4342	0.518884	0.0001	0.448819	1.44459	0.17448	0.558974
Gm43513	0.0001	0.0627177	0.0001	0.0001	0.0001	0.0001
Gm43634	0.262939	1.18984	0.968242	0.765039	0.651432	0.751383
Gm43661	0.473211	0.0627177	0.269028	0.294307	0.325766	0.204995
Gm43742	2.57593	0.626277	1.07581	0.882722	0.814265	1.43437
Gm43769	0.0526679	0.0001	0.0538857	0.177007	0.108655	0.136697
Gm43775	0.262939	0.0001	0.161457	0.176624	0.217211	0.204995
Gm43796	0.00010007	0.747055	0.000100001	0.000125161	0.000100728	0.000125443
Gm43857	25.7419	4.92507	21.8388	13.6969	12.6165	16.3465
Gm4654	0.471542	0.000102438	0.294756	0.564207	0.135447	0.49098
Gm4735	64.742	356.259	105.574	114.183	123.537	140.477
Gm4875	2.46101	14.0848	3.70812	2.97783	4.29482	3.43584
Gm4876	0.420643	2.25434	0.322814	0.765039	0.759988	0.204995
Gm4877	0.0530429	0.252944	0.0544751	0.0591107	0.109781	0.206154
Gm4887	1.05576	9.65639	2.00286	1.58944	3.04714	2.47195
Gm4891	0.407738	0.0663617	0.383017	0.184649	0.46923	0.314936
Gm4895	0.762401	3.98786	1.03788	0.776571	2.15061	1.54942
Gm4952	0.0526679	0.0001	0.107671	0.176624	0.0543777	0.0683985
Gm4960	0.381416	0.0001	0.116691	0.117783	0.217211	0.222937
Gm4997	0.0685005	0.0001	0.13842	0.154229	0.072056	0.0893482
Gm5292	0.354962	0.0686023	0.244012	0.290787	0.117712	0.174956
Gm5302	2.70619	0.250381	2.57187	4.39799	2.77209	3.76567
Gm5319	0.269314	1.16385	0.162286	0.3556	0.491734	0.343695
Gm5350	0.479966	0.0942298	0.171281	0.30829	0.185574	0.405251
Gm5398	0.577009	0.126385	0.3766	0.451857	0.32661	0.273294
Gm5402	0.162285	0.654682	0.163741	0.0605045	0.169434	0.282932
Gm5445	0.105236	0.0001	0.309714	0.260712	0.134196	0.273294
Gm5457	2.63522	0.000104191	1.01749	0.996906	0.893635	1.89705
Gm5471	9.37601	2.25377	8.64507	11.5974	10.0319	3.72325
Gm5499	3.49169	21.9543	6.29777	5.94633	6.43891	6.94932
Gm5548	0.235998	1.13566	0.14918	0.351536	0.333892	0.222939
Gm5578	1.58265	7.04132	1.16904	1.66783	2.59901	2.11995
Gm5643	0.0001	0.150512	0.0001	0.000100001	0.000100001	0.000100023
Gm5684	1.26496	7.44298	2.77417	1.70033	2.04952	3.48544
Gm5721	0.0526679	0.438424	0.161886	0.176624	0.279223	0.521412
Gm5844	1.93059	13.2881	7.31674	3.5758	2.93563	4.79165
Gm5845	0.430671	0.094506	0.202509	0.535794	0.366615	0.402128
Gm5869	4.08299	21.6198	6.58991	8.55683	8.35302	8.63548
Gm5903	1.05683	9.27106	0.909981	1.24317	0.97982	0.960205
Gm5914	0.830245	0.00010003	1.18338	0.396375	1.03138	1.70665
Gm5976	0.24873	1.28046	0.591742	1.19081	0.609333	0.61775
Gm6025	0.105269	0.0001	0.215367	0.117903	0.108697	0.273485
Gm6030	14.7557	3.29042	15.3216	16.6964	10.2445	16.2657
Gm6054	0.418805	1.69841	0.515574	0.799233	0.378057	1.4943
Gm6162	0.107074	1.25093	0.218932	0.0603295	0.229311	0.138255
Gm6181	1.00159	0.176682	0.735811	0.704537	1.1101	0.965631
Gm6226	0.353562	3.87088	0.934087	1.45416	0.840245	0.729363
Gm6285	0.20543	0.0001	0.211621	0.168876	0.306435	0.394159
Gm6298	0.815209	0.0661847	0.353851	0.163458	0.215544	0.823367
Gm6305	0.422805	2.36634	0.557838	1.16213	1.28026	0.784496
Gm6377	0.578347	0.0719533	0.215243	0.222239	0.271488	0.204995
Gm6450	1.17897	0.229372	0.498101	0.321866	0.591444	0.482373
Gm6463	0.0526679	0.0001	0.107671	0.203153	0.0672724	0.136697
Gm6498	0.542338	0.127823	0.329822	0.259246	0.202048	0.745718
Gm6621	0.105281	0.0001	0.0718171	0.0874924	0.108862	0.136766
Gm6750	4.63176	1.12201	3.32657	4.41951	4.36482	4.8454
Gm6771	0.298258	0.0670269	0.224316	0.19485	0.246924	0.464909
Gm6900	19.4305	0.615625	13.0212	26.3275	23.1933	7.33017
Gm6903	0.0557594	0.0001	0.169431	0.126401	0.0574763	0.499335
Gm6967	0.437706	0.0627177	0.30414	0.212857	0.580284	0.641402
Gm7008	1.36787	0.317484	0.526716	1.13111	1.43652	0.484633
Gm7200	0.0539052	0.255327	0.166734	0.301462	0.601816	0.13844
Gm7209	2.26773	0.275641	1.4614	1.66417	0.830143	1.02955
Gm7289	1.64133	8.44755	3.2559	3.09605	4.96518	5.40692
Gm7290	0.202573	0.0001	0.420115	0.510355	0.21185	0.444075
Gm7504	0.118521	0.0001	0.24171	0.439993	0.304642	0.369749
Gm7833	0.349377	0.0676485	0.18237	0.280665	0.213983	0.145912
Gm7834	0.158075	0.0001	0.107748	0.235466	0.108655	0.136829
Gm7902	0.196063	1.24002	0.135754	0.318556	0.0679091	0.172664
Gm8010	0.166178	0.710589	0.2938	0.25932	0.113612	0.153131
Gm8254	0.262939	0.0001	0.161457	0.141899	0.251088	0.136697
Gm8343	0.301909	0.0651637	0.237204	0.0624091	0.194674	0.154337
Gm8401	0.0505827	0.00626811	0.192966	0.131824	0.120641	0.23303
Gm8451	0.495494	0.0001	0.451455	0.677245	0.544808	0.465855
Gm8508	0.627098	3.19336	1.13657	1.16192	1.43828	1.48901
Gm8526	0.880869	0.000100001	0.832826	0.774188	0.420467	1.83657
Gm8546	0.880341	3.96732	2.35127	2.12318	1.84639	1.72962
Gm8615	0.246467	2.87847	0.466363	0.180906	1.18221	1.39997
Gm8709	0.0646377	0.0001	0.107671	0.117783	0.0652357	0.218497
Gm8770	0.264149	1.67534	0.651745	0.357101	0.44363	0.556407
Gm8783	5.18346	26.1408	3.52036	5.20885	6.79877	5.02712
Gm8814	0.160626	0.0001	0.0549816	0.150934	0.111161	0.207377
Gm8825	0.349372	0.0726605	0.222464	0.148952	0.278281	0.204255
Gm8861	0.153481	1.27909	0.59775	0.811145	0.726101	0.847495
Gm8907	0.157804	0.0001	0.107671	0.294307	0.162933	0.409891
Gm8984	0.210372	0.0001	0.372803	0.176624	0.115577	0.382439
Gm9022	0.0526679	0.0001	0.0538857	0.0589415	0.162933	0.0683985
Gm9027	0.233535	1.16194	0.238334	0.279021	0.515391	0.775463
Gm9045	0.16675	1.92385	0.361107	0.786716	0.735519	0.529133
Gm9049	0.16675	1.92385	0.361107	0.786716	0.735519	0.529133
Gm9120	0.253291	0.00462785	0.480929	0.206058	0.241036	0.237015
Gm9211	0.132065	0.0001	0.468692	0.378605	0.170382	0.413027
Gm9320	21.1362	5.2699	29.3259	21.5919	13.0122	23.6992
Gm9568	0.210789	0.0001	0.140325	0.199003	0.244385	0.174371
Gm9577	0.264138	1.60226	0.488905	0.595092	0.227667	0.418371
Gm9658	0.527618	0.104698	0.331094	0.233788	0.132543	0.570957
Gm9770	6.08559	25.0236	6.49843	8.26054	8.67858	7.51935
Gm9826	2.54746	14.7785	2.9627	5.42449	3.62281	4.91915
Gm9920	1.07184	0.256307	0.732244	1.13719	0.455326	1.17053
Gna15	0.420643	0.0627177	0.322814	1.05925	0.271488	0.751383
Gng3	2.42507	0.374015	1.6498	0.436675	1.40162	0.656735
Gng8	0.368075	0.0627177	1.18338	0.529673	0.488599	1.09288
Gpr137b-ps	0.118059	0.837016	0.38111	0.404467	0.312518	0.354648
Gpr137c	0.0526679	0.365983	0.141454	0.0589415	0.0543777	0.136697
Gpr141	0.210372	0.0001	0.107671	0.117783	0.108655	0.136697
Gpr179	0.105236	0.0001	0.215243	0.235466	0.0543777	0.204995
Gpr37	0.315507	0.0627177	0.3766	0.294307	0.271488	0.478189
Gpr85	0.210372	0.0001	0.3766	0.235466	0.380044	0.204995
Gpr88	0.210372	0.0001	0.0538857	0.117783	0.162933	0.0683985
Grid2ip	0.083787	0.361767	0.166278	0.0767961	0.271488	0.541249
Gstt1	29.0702	7.13852	14.4146	13.2983	12.1583	20.6262
Hbb-bt	1.43119	6.30575	3.96831	5.06789	1.33499	5.83965
Hdx	0.0526679	0.0001	0.108375	0.0589415	0.153375	0.204995
Hist1h2bq	1.10696	0.232997	0.536946	1.54656	0.629212	1.11327
Hmx2	0.157804	0.0001	0.161457	0.235466	0.217211	0.0683985
Hnf4g	2.41822	11.2713	3.87267	3.76595	4.17948	4.78099
Hopxos	0.1223	0.517598	0.123852	0.0682324	0.0674667	0.25851
Hotairm1	2.29542	0.250571	2.31288	1.08397	2.28375	2.00127
Hs3st2	0.473211	0.0627177	0.161457	0.41199	0.0543777	0.204995
Hspe1-ps5	1.47585	0.315759	1.14218	0.438405	0.935101	0.771691
Htr2b	2.61251	0.397114	1.30109	0.651248	0.597155	1.47507
Htr3a	3.78499	0.751512	1.93638	2.05955	2.76826	2.25395
Ighv5-17	1.81983	8.80852	2.146	5.40801	1.47835	4.58042
Ighv8-8	0.65469	5.16217	1.12491	0.798891	1.41341	1.16785
Igkv16-104	9.88286	1.69078	9.46638	3.41291	6.29631	10.5864
Igkv2-109	4.10039	0.626277	1.61367	4.76626	3.38531	1.98076
Igkv3-2	1.92842	0.0849425	1.77446	2.13416	2.38977	1.92983
Igkv7-33	0.691437	0.125335	0.215809	0.118651	0.0552265	0.13716
Il20rb	0.420643	1.81601	1.34474	1.00041	1.9541	1.98076
Impg2	0.315507	0.0627177	0.107671	0.235466	0.108655	0.136697
Irx4	0.368075	1.50292	1.23717	0.647356	0.759988	0.88798
Kcnc1	0.368075	0.0627177	0.107671	0.117783	0.217211	0.136697
Kcnip2	0.841186	0.125335	0.914456	0.41199	0.92282	0.819681
Kcnj2	0.262939	0.0627177	0.215243	0.470832	0.380044	0.136697
Kcnk4	0.0001	0.0627177	0.0001	0.0001	0.0001	0.0001
Kcnk7	0.683482	0.125335	0.269028	0.41199	0.434321	0.478189
Kdm2b	3.7047	16.1522	6.18619	8.2018	7.60999	5.63427
Kdm6bos	1.30149	5.26524	1.51151	0.728674	2.13001	1.39081
Kif13b	3.36444	13.7134	3.87267	3.64827	5.21076	5.94207
Klk1b16	0.11311	0.0001	0.217604	0.060675	0.38018	0.204995
Krt84	0.0526682	0.0001	0.0538861	0.176624	0.0558172	0.068401
Lama1	0.73605	3.44407	1.5061	2.76565	2.76826	3.14183
Ldha-ps	0.86672	4.82702	1.87073	2.48721	2.30845	4.97277
Ldha-ps2	6.50951	28.0889	8.76569	10.8646	10.5145	11.116
Lhx6	0.105236	0.563659	0.3766	0.117783	0.271488	0.917311
Lin7b	0.893754	0.187953	0.914456	0.294307	0.70571	1.09288
Lipo2	0.120872	0.0001	0.120444	0.267774	0.0604956	0.078245
Lpar5	3.46958	16.7817	4.30295	5.47235	8.52169	6.28356
Lrfn5	0.0526679	0.0001	0.0538857	0.0589415	0.0543777	0.0683985
Lrrc18	0.105236	0.0001	0.107671	0.0589415	0.108655	0.0683985
Lrrc71	6.1519	0.91873	2.03014	0.7841	2.66365	1.33072
Lrriq3	1.05146	0.250571	0.3766	0.470832	0.434321	0.683085
Ly6g5b	0.525779	0.0627177	0.484171	0.176624	0.597155	0.751383
Ly6k	0.17814	0.0001	0.107671	0.294307	0.217211	0.273294
Lyst	0.73605	3.94502	0.860671	1.35345	1.13993	1.36607
Map6d1	0.105236	0.0001	0.215243	0.0589415	0.0543777	0.204995
Mettl21e	0.0526679	0.0001	0.0538857	0.176624	0.0543777	0.204995
Mettl7a2	0.581503	0.0001	0.164617	0.283823	0.469078	0.467714
Mfsd4	1.89869	7.95369	1.26782	2.04345	2.44865	1.7238
Mgarp	1.05146	0.187953	0.860671	0.529673	0.542877	0.614786
Mir142hg	1.05146	0.0627177	0.3766	0.765039	0.325766	0.341592
Mkln1os	0.210372	0.0001	0.322814	0.117783	0.325766	0.136697
Mmp25	0.0526679	0.313189	0.107671	0.41199	0.108655	0.204995
Mptx1	9.51489	1.7534	2.95831	4.76626	3.96237	3.82481
Mrip-ps	0.598337	10.2141	1.48517	2.17628	2.01576	2.5411
Mrps36-ps2	9.97925	1.77398	4.05699	6.43463	6.27242	9.49836
Mybpc2	0.119111	0.0001	0.215243	0.399742	0.162933	0.204995
Naaladl2	0.210372	1.0646	0.3766	0.470832	1.41132	1.16117
Ndufb4	34.3756	7.47908	23.3222	26.2409	28.1552	33.6854
Nlk-ps1	0.0526679	0.299469	0.181121	0.0589415	0.162933	0.0765624
Nos1ap	0.73605	3.55901	1.23717	0.771441	1.84554	0.961861
Npr3	0.315507	1.69078	0.914456	0.941564	1.13993	2.04905
Nr2c2	3.22567	19.3872	2.5564	4.56179	6.82842	4.79369
Ntrk3	0.315507	1.81601	1.02203	0.941564	0.597155	0.956279
Nupl1	3.62728	17.648	6.65966	5.47236	6.40485	8.43761
Nupr1l	0.525779	0.0627177	0.860671	0.588515	0.434321	0.478189
Nxpe4	0.262939	1.56554	0.430385	1.58882	0.651432	0.341592
Oat-rs1	0.474118	1.96934	0.870097	0.473143	0.272442	0.664939
Olfm2	0.420643	0.0627177	0.215243	0.41199	0.162933	0.136697
Olr1	0.315507	1.94125	0.645528	1.23577	1.73699	0.88798
Oscar	0.0526679	0.0001	0.0538857	0.176624	0.108655	0.0683985
Pabpc6	0.158537	0.0001	0.0539074	0.0590789	0.0546009	0.0685388
Pagr1b	0.000100199	0.314612	0.00010304	0.00010009	0.000101269	0.000127414
Palld	3.89012	21.791	5.91652	6.35498	7.43614	8.6057
Papln	0.578347	4.00763	1.39853	2.35376	2.33404	1.29777
Pcdhb17	0.368075	1.93407	0.810193	1.06166	1.03138	0.993842
Pcdhb4	0.0526679	0.322743	0.161457	0.0705756	0.0543777	0.341592
Pcdhb7	0.262939	0.0627177	0.161457	0.0589415	0.162933	0.341592
Pcdhb9	0.39284	0.0627177	0.161457	0.529673	0.542877	0.546488
Pcdhga12	0.262939	1.37858	0.806885	0.235466	0.922821	1.50267
Pcdhga6	0.202314	1.56754	0.207053	0.339616	0.41768	0.394194
Pcdhgb6	0.612666	2.55688	0.731507	0.781046	0.84341	0.784219
Pcdhgb8	0.0001	0.123595	0.0001	0.0001	0.0001	0.0001
Pgam1-ps2	16.767	111.894	29.5013	35.9469	39.7566	41.1636
Pgap1	7.2019	30.5575	17.0502	15.24	17.369	16.46
Pgbd1	0.157804	0.0001	0.215243	0.0589415	0.108655	0.409891
Phf20-ps	0.137265	0.986056	0.177046	0.138981	0.119847	0.453047
Pilrb1	1.52487	0.321752	1.22044	1.37112	1.07417	1.47454
Plac9a	4.19719	0.643566	2.88586	2.57623	2.63261	2.24643
Plb1	1.20916	0.125335	0.882582	0.882722	0.597155	2.39055
Plet1os	1.03699	0.250707	0.868378	1.84472	1.4315	0.478205
Pnliprp2	0.630915	2.8179	1.93638	2.47144	2.27976	3.55162
Podnl1	0.157804	0.81413	0.537957	0.765039	0.597155	0.956279
Ppp1r32	0.473211	0.0001	0.430385	0.294307	0.325766	0.478189
Prdm10	0.73605	3.75716	0.914456	1.58882	2.17121	0.88798
Prkaca-ps1	0.384889	1.96734	0.558045	0.996307	0.626469	1.20693
Prnd	0.351731	0.083418	0.578744	0.513407	0.336706	0.600398
Prrt2	0.108396	0.567623	0.152738	0.493953	0.187809	0.0692482
Psca	0.578347	0.0001	0.215243	0.294307	0.70571	0.478189
Psors1c2	0.0526679	0.313189	0.0538857	0.176624	0.108655	0.204995
Pstpip2	2.47079	14.3396	4.78702	4.17735	5.15648	4.09665
Ptprn2	1.89254	7.82731	2.31288	1.7065	3.31104	3.00523
RP23-136A14.1	2.90336	12.9352	4.11695	5.61818	6.44732	7.05768
RP23-174D7.3	0.525779	0.126349	0.704199	0.529673	0.597155	0.204995
RP23-181P23.2	1.83526	0.206274	1.70568	2.63531	2.0738	2.15885
RP23-249G11.4	0.0640087	0.730512	0.194068	0.206975	0.110996	0.427103
RP23-292C5.9	0.0001	0.151871	0.0001	0.0001	0.0001	0.0001
RP23-315F23.1	0.875408	9.39249	2.31502	1.88766	1.76845	2.34983
RP23-325D10.4	0.4863	2.78507	0.340792	1.21288	1.09459	1.25107
RP23-346J12.1	0.0526679	0.379085	0.107671	0.120056	0.272502	0.0716481
RP23-418F10.1	0.27994	0.0001	0.104731	0.117652	0.162933	0.0683985
RP23-49L8.5	34.7972	0.652932	40.9386	41.7029	24.8282	28.941
RP23-4F16.11	0.210372	0.939366	0.215243	0.353149	0.271488	0.204995
RP23-92E8.1	0.0001	0.0627177	0.0001	0.0001	0.0001	0.0001
RP24-186G5.4	0.0526679	0.0001	0.107671	0.0589415	0.0543777	0.204995
RP24-222N4.3	0.332286	0.0001	0.217601	0.0626522	0.0593708	0.138535
RP24-315D19.4	0.946322	0.0996096	0.601858	0.655705	0.761345	1.48948
RP24-490A22.8	0.324316	0.0648103	0.717468	0.363571	0.746199	0.771929
Rad9b	43.3573	9.35313	29.8788	28.4031	27.8403	22.735
Rapgef4os3	0.210372	0.0001	0.161457	0.176624	0.162933	0.0683985
Rapgef5	0.683482	3.25622	0.860671	0.470832	0.651432	1.29777
Rbbp8nl	0.105236	1.12722	0.3766	0.470832	0.434321	0.204995
Rgl3	4.94148	1.12722	2.2591	2.00071	2.22548	1.77586
Rgs17	0.420643	2.00387	0.484171	0.470832	1.19421	0.751383
Rn18s-rs5	2855.03	14647.7	4848.65	2183.24	3173	2586.38
Rn7sk	13.6152	85.9981	17.8423	9.94431	14.6551	8.8106
Rnase1	2.9439	0.688895	1.29096	2.47144	2.17121	1.16117
Rnf125	0.105236	0.876748	0.269028	0.823881	0.434321	0.614786
Rnf180	0.157804	0.939366	0.591742	0.470832	0.597155	0.956279
Rny1	0.315507	0.0001	0.215243	0.235466	0.271488	0.0683985
Robo3	0.105236	0.0001	0.0538857	0.0589415	0.108655	0.0683985
Rpgrip1	20.6189	2.43084	21.4249	14.7914	14.2856	15.6334
Rpl10-ps6	0.659249	0.0446986	1.92599	0.722458	0.765584	1.51552
Rpl10l	0.260795	0.0001	0.269028	0.148392	0.271488	0.201254
Rpl13-ps6	1.74962	0.229375	0.527191	1.12362	0.758213	2.03261
Rpl17	78.2164	2.46522	43.095	53.349	69.7019	65.8648
Rpl17-ps1	0.0556436	0.0001	0.166551	0.165906	0.148535	0.132419
Rpl21-ps11	13.2568	2.47219	9.20468	9.56712	9.78079	8.43338
Rpl21-ps14	0.0526877	0.0001	0.107751	0.0589967	0.108689	0.205035
Rpl23a-ps3	43.6089	10.858	44.7566	34.5996	16.8155	38.861
Rpl23a-ps5	0.143542	0.0001	0.14844	0.071324	0.167827	0.211743
Rpl29-ps5	0.105236	0.0001	0.215243	0.529673	0.108655	0.478189
Rpl30-ps10	2.41421	0.417738	2.093	2.01187	1.86406	4.19439
Rpl31-ps14	0.514513	0.10011	0.52593	0.178507	0.492577	0.732893
Rpl31-ps20	0.160942	0.0001	0.145866	0.120349	0.0554074	0.139679
Rpl7a-ps5	0.770629	0.0001	0.732114	0.588448	0.23306	2.60075
Rpp25	2.7862	0.563659	2.6356	3.00102	4.55943	1.91246
Rprm	3.25931	0.626277	1.72124	1.05925	0.651432	1.50267
Rps15a-ps5	72.1889	11.8339	61.1491	67.0088	55.6872	53.9743
Rps19-ps7	0.43146	0.0001	0.421634	0.378667	0.224901	0.65898
Rps2-ps5	0.469773	0.0934669	0.258132	0.317848	0.407403	0.409891
Rps23	66.1197	11.6812	57.3346	54.5122	45.7592	68.799
Rpsa-ps4	0.97888	0.000133824	1.34977	0.52795	0.406884	1.25429
Rpsa-ps9	0.44852	0.0001	0.640706	1.08423	1.04894	0.463886
Rslcan18	0.103614	0.698155	0.215233	0.600418	0.0543777	0.527822
Rsph10b	0.172831	0.0001	0.161457	0.246853	0.108655	0.478189
Rtn4rl2	0.210372	1.0646	0.699314	1.0004	0.651432	0.273294
Rxrg	0.157804	0.0001	0.161457	0.117783	0.271488	0.341592
Rybp-ps	0.960598	8.02503	1.52898	1.62125	1.88518	1.80669
Sapcd1	0.500912	0.0627916	0.725552	0.425773	0.386529	0.343205
Scd2	152.206	609.607	319.518	174.91	175.997	145.127
Scgb2b15	0.337172	0.053968	0.18826	0.176624	0.155488	0.23903
Scimp	0.578347	0.125335	0.3766	1.47114	0.271488	1.36607
Scn2a1	0.439185	0.0001	0.161457	0.176624	0.217211	0.409891
Scnn1g	0.841186	4.13287	2.58181	0.882722	1.57415	2.11735
Scx	0.473211	0.0627177	0.215243	0.470832	0.217211	0.0683985
Serac1	0.746335	5.07213	1.5061	1.05925	1.45369	2.04905
Serp2	0.315507	0.0627177	0.430385	0.470832	0.217211	0.273294
Sgca	1.6297	0.187953	1.45231	1.11809	0.759988	1.09288
Sgcd	0.157804	0.0001	0.537957	0.294307	0.271488	0.273294
Sh3rf3	0.0526679	0.313189	0.161457	0.176624	0.162933	0.0683985
Shroom4	0.368075	3.13099	0.215243	0.647356	0.488599	0.546488
Siglec1	0.683482	5.19737	1.39853	1.29461	1.24849	1.43437
Slc10a5	3.0397	12.2732	1.66746	2.35376	2.17121	3.61992
Slc13a3	0.105236	1.00198	0.3766	0.294307	0.380044	0.136697
Slc14a1	0.262939	1.0646	0.753099	0.823881	0.759988	0.819681
Slc26a8	0.105236	0.0001	0.215243	0.0589415	0.108655	0.273294
Slc41a2	2.05025	9.01705	6.72331	6.82571	7.5447	6.42016
Slc6a1	0.105236	0.688895	0.215243	0.0589415	0.0543777	0.0683985
Slc9a3	8.46353	75.4544	20.2773	15.7696	26.7047	23.8363
Slfn5	0.683482	2.75528	0.3766	1.17693	1.03138	1.09288
Slfn9	3.1264	12.5562	3.7024	4.88398	5.41867	4.78718
Smc2os	0.262939	0.0001	0.107671	0.0589415	0.0543777	0.273294
Smyd1	0.210372	0.0001	0.107671	0.117783	0.217211	0.0683985
Sncg	7.78015	1.7534	7.36874	7.2376	4.17948	5.60057
Snhg9	2.15538	0.0627177	2.20531	1.35345	1.03138	2.73204
Snora78	0.420643	0.0001	0.107671	0.176624	0.271488	0.204995
Snord66	0.0526679	0.501042	0.0538857	0.117783	0.162933	0.136697
Snx29	0.368075	1.94125	0.322814	0.882722	0.542877	1.02458
Snx31	0.578347	0.125335	0.322814	0.176624	0.162933	0.546488
Sorcs3	0.105236	0.501042	0.107671	0.176624	0.380044	0.273294
Sox6os	0.683482	0.0627177	0.484171	0.41199	0.434321	0.136697
Spa17	2.41822	0.250571	0.914456	1.4123	1.4656	1.63926
Spag8	0.525779	0.0627177	0.322814	0.353149	0.542877	0.136697
Spata5l1	0.315507	3.38146	0.699314	1.82419	1.62843	1.63926
Spem1	0.157804	0.0001	0.0538857	0.117783	0.0543777	0.136697
Sprtn	1.10403	6.19925	1.55988	2.23608	2.22548	1.36607
Srms	0.105236	0.688895	0.322814	0.176624	0.325766	0.409891
Stard6	0.105236	0.0001	0.107671	0.235466	0.0543777	0.136697
Ston1	2.26052	10.4573	1.72124	2.70681	2.98537	4.16631
Strc	0.105236	0.0001	0.161457	0.235466	0.162933	0.136737
Stxbp3-ps	0.44923	3.62363	1.72853	1.23638	1.22026	1.05757
Sval1	0.105236	0.501042	0.322814	0.353149	0.217211	0.341592
Syn3	4.87138	0.563669	1.23251	1.04169	2.64475	1.20978
Syndig1	4.10039	1.00198	2.58181	1.58882	1.84554	2.59544
Syt16	0.73605	0.0001	0.215243	0.117783	0.108655	0.0683985
Syt3	0.73605	0.0001	1.02203	0.294307	0.651432	0.546488
Tbx1	2.36565	0.187953	1.1296	0.823881	1.13993	1.02458
Tceal6	0.0934435	0.0001	0.222809	0.815705	0.122783	0.322315
Tcrg-C1	1.44508	0.234518	1.13441	1.84912	1.40068	0.980652
Tcrg-C2	2.39257	0.391859	2.14672	1.21084	2.07329	1.3417
Tdo2	0.262939	0.0627177	0.107671	0.294307	0.0543777	0.0683985
Tex38	0.105236	0.0001	0.161457	0.117783	0.217211	0.0683985
Tff1	0.210372	0.0001	0.161457	0.117783	0.162933	0.0683985
Tg	0.210372	0.0001	0.161457	0.353149	0.380044	0.136697
Thbs1	12.7133	51.0664	17.5342	46.3672	32.9695	30.502
Timp4	0.683482	0.125335	0.537957	0.235466	0.542877	0.204995
Tlr11	0.0526679	0.438424	0.161457	0.294307	0.108655	0.273294
Tlr9	0.157804	0.688895	0.322814	1.00041	0.651432	0.88798
Tlx2	0.73605	0.125335	0.537957	0.706198	0.271488	0.409891
Tmem178	0.368075	0.0001	0.161457	0.235466	0.162933	0.0683985
Tmem198	1.26173	0.313189	1.1296	0.765039	0.759988	0.88798
Tmem63c	0.368075	0.0627177	0.107671	0.235466	0.0543777	0.136697
Tnfaip8l3	0.0526679	0.250571	0.107671	0.0589415	0.0543777	0.0683985
Tnfrsf26	0.262939	1.37769	0.430385	0.470832	0.434321	0.751383
Tnks	1.36686	8.76658	0.753099	2.05955	2.55115	2.45884
Tnmd	0.262939	0.0001	0.215243	0.529673	0.0543777	0.478189
Tnnc1	0.315507	0.0627177	0.322814	0.529673	0.814265	0.683085
Trpc6	0.105236	0.81413	0.161457	0.529673	0.434321	0.0683985
Tslp	1.36686	0.250571	0.914456	1.4123	0.759988	0.614786
Tssk1	0.368075	0.0627177	0.228757	0.0589415	0.108655	0.478189
Tulp1	0.262939	0.0627177	0.3766	0.176624	0.162933	0.136697
Twist1	2.41822	0.438424	1.66746	1.23577	1.03138	1.70756
Ube4bos3	0.0533922	0.54419	0.111097	0.0597838	0.16681	0.0737765
Ugt1a6b	28.501	0.103718	16.8262	6.36479	5.15262	6.49253
Ugt1a9	16.3863	0.824541	6.22194	5.34381	1.74251	2.13063
Unkl	2.19618	9.76215	1.70101	2.94844	4.30362	3.66045
Ust	0.157804	0.81413	0.3766	1.00041	0.651432	0.819681
Vgll3	0.420643	1.69078	0.699314	0.647356	1.19421	0.614786
Vnn3	0.105236	0.438424	0.215243	0.117783	0.488599	0.204995
Vps13a	2.41822	12.2106	4.35674	3.58943	6.45914	4.91759
Vps13c	3.41701	15.6545	4.62567	5.29583	4.93937	5.12248
Vsnl1	0.210372	0.0001	0.0538857	0.176624	0.108655	0.0683985
Vwa3b	1.15659	0.250571	0.537957	0.588515	0.597155	0.751383
Wdfy2	0.105236	0.438424	0.107671	0.176624	0.271488	0.204995
Xcl1	1.09692	0.24765	0.645528	0.588515	0.271488	0.546488
Yy2	0.194433	1.26067	0.484165	0.823873	0.325765	0.887907
Zbtb12	0.747465	3.49772	1.03316	1.38497	1.57626	1.70756
Zeb2os	0.606061	0.125335	0.516594	1.2552	0.591833	0.458424
Zfand4	0.157804	0.688895	0.3766	0.647356	0.217211	0.341592
Zfp133-ps	0.578347	0.125335	0.322814	0.470832	0.488599	0.88798
Zfp30	1.20916	0.250571	0.806885	0.529673	1.51988	0.683085
Zfp507	1.89843	10.2723	2.3858	2.30625	3.22073	4.24306
Zfp551	0.105236	0.626277	0.161457	0.529673	0.0543777	0.478189
Zfp850	0.630915	2.89235	1.18338	1.7065	2.27976	1.36607
Zfp872	0.157804	0.0001	0.322814	0.430605	0.108655	0.204995
Zkscan4	0.562251	0.136661	0.351157	0.189496	0.175226	0.45931
Znf41-ps	1.74572	8.13797	3.74968	3.15063	1.06771	2.0805
Zp2	0.578347	0.125335	0.3766	0.176624	0.380044	0.478189
Zpbp2	0.105236	0.0001	0.322814	0.235466	0.108655	0.136697
1500026H17Rik	0.73605	0.751512	0.215243	0.941564	0.542877	0.478189
1700047K16Rik	0.210372	0.0627177	0.107671	0.0001	0.0543777	0.341592
1700061H18Rik	0.38317	0.910542	0.566277	0.0001	0.616019	0.429435
1700110K17Rik	0.841186	0.438425	0.753099	0.176624	1.1573	0.842669
1700124L16Rik	0.210372	0.313189	0.3766	0.0589415	0.162933	0.478189
2310010G23Rik	0.353136	0.252417	0.541921	0.11865	0.802039	0.688118
2310031A07Rik	0.0001	0.0001	0.00010048	0.435275	0.000100009	0.000195984
2410004P03Rik	0.0526679	0.0627177	0.107671	0.0001	0.271488	0.136697
2700033N17Rik	0.315507	0.313189	0.806885	0.0589415	0.488599	0.341592
2700068H02Rik	0.368075	0.187953	0.699314	0.117783	0.814265	0.409891
2810032G03Rik	0.315507	0.125335	0.537957	0.117783	0.217211	0.341592
2810430I11Rik	0.0526679	0.127241	0.161457	0.0001	0.109869	0.0683985
4930519F09Rik	0.525779	0.829877	0.708796	0.177053	0.65273	0.478189
4933423P22Rik	0.0526679	0.0627177	0.107671	0.0001	0.217211	0.204995
5430427O19Rik	0.210372	0.438424	0.161457	0.823881	0.108655	0.341592
5730420D15Rik	0.420643	0.438424	0.107671	1.00041	0.162933	0.136697
5730596B20Rik	0.368075	0.459552	0.430385	0.0001	0.365068	0.546488
8430432A02Rik	0.368075	0.187953	0.161457	0.0001	0.380044	0.136697
9330154J02Rik	0.0526679	0.0627257	0.0538857	0.0001	0.167426	0.0683985
9430060I03Rik	0.115361	0.0817621	0.11806	0.0001	0.0558289	0.152728
9530036O11Rik	0.115329	0.0358856	0.0538857	0.346857	0.108655	0.204995
9630028B13Rik	1.73484	2.00387	1.29096	0.176624	1.30276	0.88798
A630014C17Rik	0.157804	0.125335	0.161457	0.0001	0.271488	0.0683985
AA914427	0.262939	0.125335	0.269028	1.17693	0.217211	0.341592
AI467606	1.78741	2.25434	0.753099	3.47175	0.922821	2.80034
AV099323	0.262939	0.125335	0.699314	0.0589415	0.325766	0.204995
Abca6	0.105236	0.125335	0.215243	0.0001	0.162933	0.273294
Acsbg1	0.368075	0.250571	0.322814	1.29461	0.380044	0.88798
Adam5	0.105236	0.0627177	0.0538857	0.0001	0.162933	0.136697
Adam8	0.99889	2.06648	1.18338	8.82632	2.33404	1.29777
Add2	0.630915	0.688895	0.537957	0.117783	0.217211	0.409891
Akap6	0.630915	0.688895	0.806885	0.0001	1.19421	0.819681
Alb	0.105236	0.125335	0.269028	0.0589415	0.488599	0.136697
Aldh1a3	2.73363	4.50858	3.49617	32.8925	10.2586	3.96141
Amhr2	0.105236	0.187953	0.161457	0.0001	0.108655	0.136697
Ankrd33b	0.0526679	0.187953	0.107671	1.29461	0.162933	0.341592
Anxa8	4.83634	4.07025	5.80895	35.7757	10.4214	4.71269
Apom	0.105236	0.0627177	0.107671	0.0001	0.162933	0.0683985
Arc	1.36686	1.00198	0.806885	3.35406	0.977098	0.614786
Arhgap4	3.57037	3.79817	1.87613	9.08588	3.08066	7.39915
Arhgef33	0.291945	0.208683	0.322814	0.0001	0.380044	0.204995
Arsj	0.210372	0.501042	0.0618367	0.405307	0.162933	0.136697
Asic3	1.10403	0.876748	0.806885	0.117783	0.651432	0.819682
B230303O12Rik	0.420643	0.563659	0.3766	0.0589415	0.325766	0.204995
B3galt5	5.46716	5.69831	2.42045	26.1257	6.45914	4.5761
B3gnt7	0.368075	0.313189	0.537957	3.76595	0.977098	0.409891
B430306N03Rik	0.503145	0.751512	0.161457	1.31606	0.0543777	0.478189
BC025446	2.47079	1.56554	0.753099	4.00132	1.51987	1.29777
BC030343	0.368075	0.250571	0.322814	0.0589415	0.162933	0.478189
BC049352	0.0526679	0.125335	0.0538857	0.0001	0.162933	0.204995
BC049715	0.260355	0.678478	0.161563	0.0001	0.32598	0.471555
BC064078	0.262939	0.313189	0.215243	0.941564	0.434321	0.614786
BC067074	0.210372	0.250571	0.161457	0.0001	0.0543777	0.204995
Bcl2a1a	0.952426	0.313092	0.402355	3.53646	1.39901	0.875005
Bcl2a1b	2.28607	1.19537	1.68258	8.25079	4.26213	2.6753
Bdkrb1	0.420643	0.751513	0.322814	1.29461	1.13993	0.614786
Bnipl	0.946322	0.81413	1.21605	0.294307	0.759988	1.50267
Bst1	0.473211	0.563659	0.3766	3.94248	1.35704	1.50267
Btk	0.841186	2.19172	0.968242	4.06016	1.03138	2.66374
Btla	0.525779	0.876748	0.968242	4.94279	0.380044	3.21013
C030039L03Rik	0.564224	0.551036	0.593017	0.0613408	0.451051	0.213553
C2cd4b	5.65558	4.78524	5.8326	28.7179	7.95882	6.00505
C430002N11Rik	0.210372	0.125335	0.161457	0.0001	0.162933	0.0683985
C530005A16Rik	0.620734	0.561014	0.41943	0.0820566	0.497394	0.72751
C630004M23Rik	0.058408	0.0731841	0.107671	0.0001	0.0556607	0.281303
C79130	0.683482	0.939366	0.806885	0.0589415	0.325766	0.614786
Calr3	0.105236	0.250571	0.161457	0.0001	0.0543777	0.341592
Capn12	0.218812	0.422741	0.0741716	0.317444	0.0707988	0.266877
Capsl	0.630915	0.313189	0.215243	1.11809	0.325766	0.819681
Ccdc30	0.73605	0.501042	0.645528	0.117783	0.70571	0.88798
Ccdc40	0.262939	0.125335	0.3766	0.0589415	0.325766	0.136697
Cckbr	0.0526679	0.0627177	0.0538857	0.0001	0.0543777	0.136697
Ccl22	0.262939	0.626277	0.860671	3.70711	0.922821	1.09288
Ccl7	0.683482	1.50292	1.61367	10.5916	6.24203	1.57096
Cd101	0.105236	0.313189	0.0538857	0.353149	0.162933	0.136697
Cd2	0.788618	0.250571	0.699314	3.64827	0.70571	1.29777
Cd300lf	0.473211	1.10586	0.456402	3.0195	1.26346	1.02458
Cd53	5.73	3.44407	3.3886	16.2992	4.93937	9.56189
Cd6	0.420643	0.313189	0.161457	1.7065	0.542877	0.273294
Cd83	1.78741	2.37957	1.34474	6.70803	1.51988	5.25908
Cd8b1	0.212888	0.125335	0.381304	2.06787	0.218998	0.82194
Cfap43	2.83877	2.8179	1.99017	8.29675	2.4426	4.3029
Cfap53	0.105236	0.187953	0.161457	0.0001	0.162933	0.409891
Chac1	0.473211	0.250571	0.914456	7.29644	1.9541	0.614786
Cidea	0.0526679	0.125335	0.161457	0.0001	0.217211	0.273294
Ciita	1.3143	2.19172	1.18338	6.29614	0.977098	2.86864
Clec2g	0.105236	0.188977	0.0538857	0.0001	0.0544173	0.0683985
Clec5a	0.262939	0.438424	0.322814	1.52998	0.488599	0.478189
Clic6	5.5723	2.37957	3.06588	0.765039	2.71398	4.23461
Clu	18.2937	9.76846	18.0721	80.3774	13.5152	45.8284
Cml2	0.258311	0.078204	0.0679176	0.0001	0.270918	0.100615
Col11a2	0.368075	1.0646	0.3766	1.52998	0.542877	1.36607
Col9a2	0.210372	0.125335	0.322814	0.0001	0.380044	0.136697
Coro1a	20.3965	13.0872	18.8789	75.6111	17.9033	42.6184
Csn2	0.0001	0.0001	0.0001	0.470832	0.0001	0.0001
Cxcl9	0.841186	0.563659	1.02203	7.88486	1.51988	0.819681
Cxcr4	0.630915	1.18984	0.968242	4.29553	0.380044	2.73204
Cxcr5	0.578347	0.563659	0.860671	4.8251	0.922821	2.32225
Cysltr2	0.0001	0.0001	0.0001	0.117783	0.0001	0.0001
Dbndd1	0.315507	0.563659	0.107671	0.0001	0.217211	0.0683985
Dcdc2a	0.262939	0.187953	0.269028	0.0589415	0.162933	0.478189
Dhrs9	4.2581	11.2713	3.54995	29.1266	11.4527	3.96141
Dlg2	0.105236	0.0627177	0.0538857	0.0001	0.162933	0.0683985
Dok2	0.946322	1.56554	0.322814	2.64797	1.03138	1.16117
Dok3	2.62849	1.7534	1.93638	10.7092	2.00837	6.89825
Dph3b-ps	0.0554487	0.209967	0.109631	0.0001	0.0561393	0.212301
Draxin	0.315507	0.125335	0.269028	1.17693	0.271488	0.751383
Dusp2	0.578347	1.18984	0.537957	3.82479	0.434321	1.43437
Efcab1	0.262939	0.187953	0.269028	0.0001	0.542877	0.0683985
Efcc1	1.78741	1.92443	1.77503	0.353149	1.24849	1.22947
Efhb	0.368075	0.438424	0.269028	0.0001	0.162933	0.0683985
Egr2	0.157804	0.501042	0.107671	0.823881	0.217211	0.136697
Eml6	0.788138	2.40358	1.01907	0.200945	1.57944	0.857671
Ephx3	0.262939	0.313189	0.484171	6.06077	1.30276	0.478189
F10	0.210372	0.0627177	0.322814	1.58882	0.542877	0.273294
Fabp6	0.420643	0.250571	0.484171	2.70681	0.542877	1.36607
Fam101a	0.0526679	0.187953	0.107671	0.941564	0.217211	0.273294
Fam150b	0.606885	1.58659	0.393971	0.059613	0.221617	0.217797
Fgf18	0.0526679	0.187953	0.107671	0.0001	0.0543777	0.204995
Flt3	0.473211	1.12722	0.484171	2.23608	0.488599	1.63926
Fmn2	0.157804	0.187953	0.430385	0.0589415	0.217211	0.409891
Fmnl1	4.1004	3.94501	4.1416	20.83	3.47387	10.3132
Fmo3	0.0001	0.0001	0.0001	0.41199	0.0001	0.0001
Fosb	7.41217	7.0759	12.2094	3.00102	5.1022	4.23461
Foxd3	0.578347	0.501042	0.968242	0.117783	0.597155	0.546488
Fpr2	0.451054	0.313189	0.181516	2.42948	0.488599	0.409891
Fstl5	0.157804	0.187953	0.107671	0.0001	0.325766	0.136697
Fut2	60.8203	62.2974	27.377	117.289	56.543	39.9509
Fzd9	0.157804	0.375806	0.322814	0.0589415	0.108655	0.136697
Gapt	0.315507	0.438424	0.215243	0.941564	0.488599	0.341592
Gbp2	8.09555	6.61938	8.98116	43.0129	9.55297	7.58123
Gbp6	1.65008	1.39869	1.20352	6.67068	2.44987	1.80668
Gdap1	0.210372	0.0627177	0.430385	0.0001	0.380044	0.204995
Gdf10	0.99889	0.876748	1.99017	0.41199	0.868543	1.57096
Gjb4	0.157804	0.0627177	0.161457	1.4123	0.380044	0.0683985
Glrb	0.262939	0.187953	0.484171	0.0589415	0.162933	0.204995
Gm10286	0.105236	0.0627177	0.0538857	0.0001	0.162933	0.0683985
Gm10482	0.210372	0.313189	0.0538862	0.294308	0.162934	0.136698
Gm10634	0.0528907	0.0640686	0.164212	0.0001	0.165465	0.139453
Gm1070	0.157804	0.375806	0.161457	0.0001	0.108655	0.0683985
Gm10851	0.0001	0.0001	0.0001	0.235466	0.0001	0.0001
Gm11025	0.949065	0.689649	0.496233	0.117783	0.542877	0.273294
Gm11453	0.276312	0.253142	0.234439	0.0001	0.252091	0.0906981
Gm11663	0.0001	0.0001	0.0001	0.0680558	0.0001	0.0001
Gm11735	0.157804	0.125335	0.107671	0.000390333	0.217211	0.136697
Gm11764	0.264533	0.315868	0.10842	0.0001	0.162933	0.136697
Gm11767	0.368075	0.501042	0.53522	0.117783	0.488599	0.341592
Gm12091	0.105236	0.154812	0.151962	0.0001	0.108655	0.252408
Gm12276	1.26173	1.31507	1.34474	0.294307	1.19421	0.478189
Gm12479	0.158985	0.322114	0.0570779	0.365139	0.162933	0.204995
Gm12732	0.16028	0.0635318	0.164271	0.0001	0.109541	0.276821
Gm12840	0.157804	0.438424	0.0538857	0.0001	0.162933	0.0683985
Gm12993	0.0526679	0.126704	0.110708	0.0001	0.113057	0.069505
Gm13012	0.0526679	0.125335	0.161457	0.0001	0.0543777	0.273294
Gm13142	0.770422	2.16123	0.239586	1.11881	0.866488	0.813301
Gm13350	0.105236	0.0627177	0.0538857	0.0001	0.162933	0.208239
Gm13466	0.177335	0.0675587	0.161457	0.0001	0.246468	0.126101
Gm13592	0.372213	0.117669	0.215141	1.54928	0.392912	0.425643
Gm13710	0.105236	0.250571	0.269028	0.0589415	0.217211	0.136697
Gm13991	0.754572	2.91674	0.226303	1.0173	0.834851	0.890815
Gm14133	0.38041	0.10582	0.263847	0.0492213	0.598742	0.158339
Gm14137	1.3143	1.25245	0.484171	2.64797	1.79126	0.683085
Gm14418	1.05335	0.470236	0.43278	0.0678935	0.158103	0.237713
Gm14549	0.172743	0.123489	0.265064	0.0580741	0.39227	0.336559
Gm14964	1.06069	0.313189	0.860863	0.176634	0.330664	1.18608
Gm15056	0.0001	0.0001	0.0001	0.529673	0.0001	0.0001
Gm15079	0.623579	0.95543	1.37548	0.117063	0.503948	0.506303
Gm15578	0.0526679	0.187953	0.0845608	0.0001	0.162933	0.0689112
Gm15601	0.261753	0.684176	1.00889	0.168375	0.424201	1.90143
Gm15696	0.109308	0.396014	0.11203	0.0001	0.112217	0.142471
Gm15717	0.0001	0.0001	0.0001	0.0589415	0.0001	0.0001
Gm15788	0.257604	0.345983	0.161457	0.0001	0.317443	0.195004
Gm15889	0.264638	0.250571	0.184295	0.0001	0.562483	0.136697
Gm15952	0.763043	0.440567	0.748885	0.176909	0.542877	0.819681
Gm16386	0.105236	0.0627177	0.107671	0.0001	0.0543777	0.409891
Gm16391	0.192114	0.504993	0.141447	0.0001	0.138298	0.0763869
Gm16701	0.262939	0.187953	0.107671	0.0001	0.108655	0.136697
Gm16794	0.86711	0.959341	1.26819	0.24494	0.634546	0.994482
Gm16861	1.13863	1.55773	1.05946	0.18574	0.845035	0.597493
Gm16897	0.109116	0.193684	0.219519	0.0001	0.168495	0.278083
Gm17206	0.368075	1.37769	1.07581	0.235466	0.488599	0.478189
Gm17541	0.10876	0.0660401	0.314893	0.0001	0.22768	0.313736
Gm17660	0.157804	0.125335	0.3766	0.0589415	0.108655	0.403792
Gm17836	0.105236	0.187953	0.0538857	0.353149	0.108655	0.136697
Gm20412	4.84656	5.16542	5.52423	23.3094	8.7812	2.40823
Gm21009	0.106391	0.0635359	0.0539692	0.0001	0.0558026	0.136971
Gm23301	0.105236	0.187953	0.3766	0.0001	0.162933	0.478189
Gm2343	0.0001	0.0001	0.0001	0.0589415	0.0001	0.0001
Gm23547	0.211002	0.130164	0.486495	0.0589415	0.163326	0.341592
Gm25099	0.752111	0.206738	0.263651	0.000295334	0.884051	0.620486
Gm26135	0.229217	0.379348	0.32883	0.000138285	0.210126	0.870851
Gm26517	0.110748	0.0800505	0.244735	0.0001	0.127746	0.297905
Gm26664	0.105236	0.375806	0.269028	0.0589415	0.542877	0.614786
Gm26707	0.0526679	0.0627177	0.0538857	0.41199	0.108655	0.068978
Gm26708	0.0526679	0.0627177	0.0538857	0.0001	0.108655	0.0683985
Gm26725	0.603542	0.231211	0.484171	0.0589415	0.176308	0.3645
Gm26768	0.174914	0.661656	0.0592586	0.457418	0.115423	0.147233
Gm26773	0.683149	1.07752	0.878849	0.140981	0.54371	0.588702
Gm26853	0.262939	0.563659	0.107671	0.588515	0.380044	0.341592
Gm26896	0.000100032	0.000100001	0.000100002	0.232944	0.0001	0.0001
Gm27682	1.10403	1.56554	1.02203	0.176624	0.977098	0.614786
Gm36961	0.114133	0.0785655	0.166513	0.0001	0.0675577	0.144086
Gm37197	0.368075	0.327427	0.112285	0.664187	0.114025	0.277462
Gm37200	0.237365	0.0691429	0.107671	0.0001	0.0543777	0.0683985
Gm37358	0.263573	0.190766	0.161457	0.0001	0.217901	0.068464
Gm37472	0.105236	0.125335	0.107671	0.0001	0.271488	0.0683985
Gm37474	0.210372	0.250571	0.107671	0.588515	0.217211	0.204995
Gm37563	0.0001	0.0001	0.0001	0.0589415	0.0001	0.0001
Gm38120	0.157804	0.0627177	0.161457	0.0001	0.217211	0.136697
Gm38200	0.105236	0.125335	0.0538857	0.0001	0.108655	0.136697
Gm38393	0.450643	0.217843	0.833756	0.0535224	1.19083	0.484048
Gm42426	0.157804	0.0627048	0.107671	0.0001	0.211384	0.383987
Gm42850	0.105236	0.11253	0.148447	0.0001	0.162933	0.136697
Gm42913	0.157804	0.250571	0.107671	0.0001	0.0543777	0.0683985
Gm43059	0.0001	0.0001	0.0001	0.176624	0.0001	0.0001
Gm43189	0.315507	0.313189	0.269028	0.0589415	0.271488	0.136697
Gm43291	0.262939	0.187953	0.107671	0.882722	0.217211	0.136697
Gm43714	0.157804	0.313189	0.269028	0.0001	0.217211	0.409891
Gm43813	0.893754	1.18984	1.34474	0.294307	0.70571	0.88798
Gm4419	0.157804	0.0627177	0.322814	0.0001	0.325766	0.204995
Gm4754	0.348503	0.417741	1.21475	0.20475	0.332128	1.00009
Gm4767	1.40995	1.85582	0.386114	0.0454484	0.335652	1.47328
Gm4986	0.113414	0.159733	0.141571	0.0001	0.199959	0.15259
Gm5039	0.148776	0.44561	0.360244	0.0001	0.578874	0.0900775
Gm5050	0.218392	0.137395	0.501895	0.123946	0.154054	0.212382
Gm5345	0.177796	0.0725865	0.0567519	0.235466	0.0711091	0.0834905
Gm5526	40.0139	90.757	103.208	17.4882	39.6602	107.795
Gm5850	0.254691	0.257367	0.135449	0.00265405	0.396955	0.215463
Gm5851	0.276539	0.276094	0.147648	0.602325	0.430588	0.227225
Gm6101	0.106183	0.250692	0.376733	0.059435	0.108695	0.754816
Gm6286	0.102938	0.158243	0.314187	0.0001	0.301338	0.327128
Gm6623	0.370496	1.17896	0.243831	1.45651	0.854857	0.914577
Gm6682	0.782005	0.72874	1.22426	0.100889	0.819996	1.11197
Gm6912	0.630915	0.438848	0.861954	0.0589415	0.325766	0.547229
Gm6931	0.157804	0.0627177	0.0538857	0.235466	0.108655	0.136697
Gm7104	0.157804	0.314579	0.485662	0.117783	0.217211	0.90489
Gm7153	0.38954	0.150142	0.645528	0.0651662	0.300653	0.17733
Gm7286	0.0817568	0.313189	0.235715	0.0001	0.26056	0.145163
Gm7331	0.615495	0.540217	0.303523	1.21766	0.821871	0.577072
Gm7690	0.158923	0.125719	0.108796	0.0001	0.0545568	0.137276
Gm7722	0.11297	0.129199	0.0578894	0.314955	0.171471	0.0731259
Gm7820	0.159359	0.125402	0.108936	0.0001	0.271613	0.0691509
Gm8113	0.0526679	0.187953	0.0538857	0.0001	0.0543777	0.204995
Gm8565	0.109675	0.380396	0.0667011	0.000100003	0.22739	0.115193
Gm9095	0.0265648	0.0311722	0.0271266	0.123802	0.028747	0.0396688
Gm9097	0.0280795	0.0329505	0.0286734	0.132505	0.0303864	0.0419329
Gm9358	0.276853	0.312697	0.269028	0.0626786	0.271488	0.146376
Gm9372	0.0526932	0.187953	0.107729	0.0001	0.253351	0.341671
Gm9403	0.105338	0.0627693	0.10775	0.0001	0.163072	0.136755
Gm9497	0.507693	1.65641	0.195777	0.869175	0.719774	0.186415
Gm9747	0.688206	0.840992	1.57142	0.385725	0.578747	1.40388
Gm9771	0.13457	0.0632743	0.0553815	0.237044	0.108655	0.181933
Gm9974	0.315507	0.125335	0.161457	0.0001	0.162933	0.204888
Gngt1	0.105236	0.0627177	0.107671	0.0001	0.0543777	0.0683985
Gp1ba	0.420643	0.688895	0.860671	0.117783	0.488599	1.09288
Gpm6a	0.946322	1.0646	1.66746	0.294307	0.868543	0.88798
Gpr119	0.315507	0.250571	0.107671	0.470832	0.325766	0.136697
Gpr132	1.83998	1.25245	0.806885	4.41321	1.13993	3.14183
Gpr18	0.683482	0.187953	0.3766	1.82419	0.542877	0.88798
Gpr183	0.841186	0.876748	0.699314	2.94217	0.325766	1.29777
Hist3h2ba	0.157804	0.250571	0.161457	0.823881	0.380044	0.0955725
Hist4h4	0.105236	0.313189	0.161457	0.0001	0.0543777	0.341592
Hoxd3	0.820869	0.526542	0.211339	0.000293033	0.505488	0.224046
Hspd1-ps4	0.0518746	0.157379	0.108381	0.0001	0.0547108	0.274593
Hyal3	0.749067	0.375815	0.573552	0.130497	0.325899	0.273299
Icam1	3.57472	6.38711	4.67945	23.5367	10.4757	6.14696
Ifi204	1.81692	2.18378	0.914014	4.26569	1.95869	2.18793
Ifi205	0.945866	2.68985	1.2524	6.9296	2.8277	2.01561
Ighv1-25	0.0001	0.0001	0.0001	0.347205	0.0001	0.0001
Ighv1-78	2.66836	3.12222	1.26975	8.52341	1.55894	1.90259
Igkv12-38	0.0001	0.0001	0.0001	0.294307	0.0001	0.0001
Igkv5-48	4.62607	3.8824	3.11967	15.2989	7.38186	9.42529
Igkv6-14	0.376431	0.534722	0.87885	19.217	1.37399	1.7347
Igkv8-24	6.57109	2.06648	3.49617	14.9143	1.30276	4.3712
Igkv9-124	1.26523	1.38523	2.77541	16.5307	6.22808	4.41658
Igtp	13.0705	9.15588	7.45962	31.7643	8.93578	8.75998
Iigp1	3.41701	4.11731	2.09774	16.2969	5.31448	2.04905
Il11	0.210372	0.501042	0.806885	8.29675	1.62843	0.273294
Il1a	0.199501	0.399146	0.362875	2.22356	1.28646	0.409891
Il1rn	1.78741	6.51234	6.88467	47.4851	21.8197	4.09801
Il2ra	0.262939	0.375806	0.107671	0.470832	0.0543777	0.136697
Il33	3.36444	4.07025	4.30295	29.362	11.6698	4.5761
Il6	0.105236	0.375806	0.3766	4.47205	1.41132	0.136697
Ina	0.525779	0.187953	0.753099	0.117783	0.434321	0.273294
Ino80dos	1.53419	1.81659	1.58266	0.376808	1.23177	1.87617
Iqck	0.586349	0.879958	1.71845	0.362553	0.82229	0.966713
Itgal	3.89012	3.94502	1.8826	7.70833	3.85381	6.01037
Kcne4	0.99889	3.06837	1.82881	7.82602	3.47387	2.80034
Kif6	0.105236	0.313189	0.107671	0.0001	0.0543777	0.204995
Kiss1	0.266959	0.0887686	0.0772185	0.39682	0.231439	0.094016
Klhl6	0.630915	1.37769	1.02203	5.11931	1.03138	3.61992
Klk8	0.473211	0.187953	0.215243	1.0004	0.651432	0.478189
Klra2	0.683482	0.81413	0.269028	1.17693	0.759988	0.683085
Kmo	0.73605	1.00198	0.537957	2.29492	0.651432	1.84416
Lama3	10.0931	9.20489	6.66952	44.9546	12.805	5.94207
Lamc2	12.1959	22.3546	13.7693	70.963	28.7129	15.5722
Lat	2.15538	1.37769	1.23717	7.47297	2.55115	2.86864
Lat2	1.15864	1.05769	0.403023	3.16919	0.965864	1.55854
Lef1	0.368075	0.501042	0.430385	1.76534	0.271488	1.50267
Lilr4b	0.824852	1.7882	1.2393	13.0683	4.67579	1.24938
Lilrb4a	3.27564	1.34289	1.98804	16.4704	5.58289	2.57553
Lingo4	0.73605	0.375806	0.487654	0.117783	0.380044	0.478189
Lix1	1.05146	0.441933	0.806883	0.176624	0.651432	0.546488
Lppr4	0.0526679	0.0627177	0.0538857	0.0001	0.108655	0.0683985
Lrch2	0.946322	0.626277	0.86067	0.0589415	1.19421	0.683085
Lrfn2	0.315507	0.187953	0.322814	0.0001	0.325766	0.409891
Ly6a	37.6626	24.7622	26.9598	370.08	102.025	26.3891
Ly6c1	19.3383	12.2644	15.2031	140.809	34.389	14.5952
Ly6d	1.99768	0.688895	2.58181	13.5336	1.57415	6.42016
Man2c1os	1.41426	1.58261	1.55276	0.292415	1.25785	1.02678
2019-03-01	0.157804	0.563659	0.3766	2.17723	0.70571	1.43437
Marcksl1	13.792	15.6678	22.106	210.631	40.0746	27.2512
Mcemp1	0.105236	0.187953	0.215243	2.00071	0.759988	0.341592
Mdfi	1.99768	1.00198	1.1296	7.76718	2.49687	2.11735
Mrgpra2b	0.0001	0.0001	0.0001	1.17693	0.000120049	0.0001
Ms4a4c	0.210372	0.270413	0.38295	2.56624	0.325766	1.17627
Ms4a6d	1.8164	1.25988	2.15153	9.14875	3.36872	2.72453
Mum1l1	0.105236	0.375806	0.3766	0.0001	0.108655	0.273294
Myoz2	0.105236	0.0627177	0.269028	0.0001	0.162933	0.0683985
N4bp2l1	2.31309	1.62816	0.914456	7.99515	2.55115	1.77586
Ncf4	2.52336	1.25245	1.55988	6.41382	0.977098	3.34673
Necab2	0.315507	0.250571	0.107671	1.05925	0.162933	0.409891
Nek5	0.420643	0.313189	0.322814	0.0001	0.217211	0.751383
Nkain2	0.105236	0.187953	0.107671	0.0001	0.0543777	0.136697
Nlgn3	0.482773	0.882175	0.748427	0.129846	0.454984	0.812584
Nlrc5	0.893754	1.37769	0.537957	5.64888	0.977098	0.956279
Npas1	0.157804	0.187953	0.0538857	0.235466	0.108655	0.136697
Nptx2	0.683482	0.876748	0.591742	2.4126	1.4656	0.546488
Nr4a1	4.67864	7.0759	2.95831	15.1224	8.46742	4.16631
Oacyl	0.473211	0.81413	0.269028	0.0589415	0.488599	0.751383
Opcml	0.368075	0.876748	0.806885	0.176624	0.434321	1.09288
P2ry4	0.99889	2.00387	0.537957	0.117783	0.651432	0.341592
Palm3	0.210372	0.187953	0.537957	0.0001	0.325766	0.341592
Pax6	0.420643	0.563659	0.537957	0.117783	0.434321	0.341592
Pcdh15	0.0001	0.0001	0.0001	0.235466	0.0001	0.0001
Perm1	0.683482	0.563659	0.215243	1.05925	0.380044	0.546488
Pfkfb3	3.62728	4.69643	1.8826	13.8867	7.0562	2.04905
Phyhipl	0.186566	0.0653264	0.237465	0.0001	0.0618157	0.30205
Pla2g5	1.20916	0.939366	0.806885	6.8257	0.70571	1.70756
Pld6	0.368075	0.125335	0.537957	0.117783	0.162933	0.478189
Pou1f1	0.368075	0.375806	0.107671	0.470832	0.0543777	0.0683985
Pou2af1	4.10039	2.56743	3.33481	15.0047	5.53642	12.2255
Pp2d1	0.0876984	0.195971	0.336337	0.0001	0.183438	0.372426
Ppnr	0.0526679	0.125335	0.107671	0.0001	0.162933	0.341592
Ppp1r14c	0.901488	0.563659	0.537957	0.117783	0.488599	0.273294
Ppp1r16b	1.89254	2.00387	1.1296	4.5309	2.33404	4.2346
Pram1	0.000100806	0.00010041	0.0001	0.452661	0.0001	0.0001
Prf1	0.0001	0.0001	0.0001	0.0589415	0.0001	0.0001
Prss27	0.473211	0.563659	0.484171	12.4745	1.79126	0.614786
Pydc4	0.3491	0.402504	0.319822	1.4332	0.434312	0.952148
Pyhin1	0.683482	1.18984	0.430385	3.93776	0.488599	1.26598
RP23-103G18.7	0.157804	0.501042	0.107671	0.0001	0.108655	0.136697
RP23-171B16.5	0.106932	0.0646257	0.0546315	0.0001	0.16599	0.0702598
RP23-179K11.3	0.31892	0.18935	0.484171	0.0001	0.434321	0.273294
RP23-179K11.8	0.213923	0.0674176	0.165582	0.0001	0.222261	0.352281
RP23-181P23.1	0.946322	0.563659	1.29096	0.294307	0.597155	1.22947
RP23-238I17.6	0.054019	0.126213	0.0553064	0.0001	0.11105	0.141756
RP23-272K20.2	0.416857	0.438424	0.245772	0.0589671	0.110282	0.0684172
RP23-392K24.5	0.420643	0.187953	0.322814	0.0589415	0.108655	0.136697
RP23-47A6.5	0.157804	0.0627177	0.107671	0.0001	0.0543777	0.136697
RP23-62E9.1	0.157804	0.313189	0.0538894	0.235466	0.162933	0.136706
RP23-64D23.7	0.391093	0.213525	0.396022	0.0622709	0.33648	0.214517
RP24-173K12.5	0.0526679	0.125335	0.0538857	0.0001	0.0543777	0.136697
Ramp3	0.841186	0.438424	0.591742	2.76565	1.13993	0.683085
Rapgef4os2	0.442583	0.350559	0.517491	0.0589415	0.794481	0.48938
Rasgrp1	0.841186	1.69078	0.484171	1.94187	1.30276	1.91246
Rell2	1.33741	0.438834	1.28864	0.278809	1.00512	0.886135
Retnlg	2.31309	2.69266	3.81888	20.3004	8.05957	5.53228
Rhbdl3	0.99889	0.81413	0.269028	1.17693	0.70571	0.614786
Rimklb	0.157804	0.125335	0.107671	0.0001	0.0543777	0.0683985
Rnf183	0.262939	0.187953	0.322814	2.58912	0.434321	0.136697
Rpl21-ps8	3.82449	3.5152	6.02824	1.267	5.34366	4.20605
Rps12-ps10	0.139339	0.1648	0.0731119	0.0001	0.143115	0.0960238
Rps2-ps9	0.215093	0.196632	0.115577	0.0001	0.0890202	0.274856
Saa1	77.6856	112.027	69.9153	310.897	135.205	153.097
Saa2	1.14074	2.08394	1.03421	4.59391	2.53234	2.49472
Samsn1	0.578347	0.939365	1.07581	4.58974	2.87682	2.73204
Scn5a	0.157804	0.626277	0.269028	0.0589415	0.217211	0.546488
Scrt1	0.0001	0.0001	0.0001	0.294307	0.0001	0.0001
Serpina3g	2.58603	3.44366	1.80408	7.82058	3.67986	4.6074
Sh2b2	0.473211	1.31507	0.645528	2.64797	0.759988	0.88798
Shisa6	0.210372	0.81413	0.269028	0.0001	0.162933	0.204995
Slamf6	0.473211	0.313188	0.322814	2.29492	0.488599	1.09288
Slc1a6	0.0526679	0.0627177	0.0538857	0.294307	0.0543777	0.0683985
Slc25a48	0.99889	1.44031	0.645528	3.17754	0.70571	0.614786
Slc36a3os	0.0526679	0.125335	0.107671	0.647356	0.108655	0.273294
Snord100	0.157804	0.250571	0.537957	0.0001	0.217211	0.273294
Snord50b	0.229217	0.379348	0.32883	0.000138285	0.210126	0.870851
Socs1	2.52336	0.81413	2.31288	12.3568	3.58243	2.45884
Socs3	6.04541	14.8405	8.87473	63.0193	19.6486	6.76165
Sox11	0.262939	0.626277	0.8082	0.176624	0.542877	0.614786
Sp110	2.58245	2.08603	1.46153	5.98293	2.65442	3.99039
Spata1	0.488629	0.438424	0.341859	0.0001	0.170925	0.648656
Spata9	0.210372	0.125335	0.322814	0.0589415	0.108655	0.136697
Sphk1	4.88891	4.63381	2.52803	14.5928	6.47506	2.11735
Spp1	0.368075	0.563659	0.3766	1.58882	1.08565	0.273294
Srgn	8.25325	5.13475	8.17552	43.2489	12.9725	10.5181
Srpk3	0.841186	0.375806	0.3766	2.4126	0.542877	1.43437
Stat4	0.922402	0.621708	0.469761	2.78997	1.02254	0.924795
Steap4	1.68227	4.32072	1.82881	17.0053	6.73053	2.80034
Stk32a	0.157804	0.125335	0.537957	0.0589415	0.325766	0.273294
Stom	14.3511	27.9902	24.0423	105.326	53.6805	24.5875
Sync	0.317989	0.773508	0.780331	0.0596957	0.331231	0.700467
Syngr4	0.157804	0.0627177	0.107671	0.647356	0.380044	0.136697
Tacr1	1.41943	1.0646	1.18338	6.70803	2.98537	2.25395
Tap1	14.515	17.1344	8.0622	35.9657	13.1379	15.2824
Tcp11l1	0.893754	0.81413	0.3766	0.0589415	0.651432	1.02458
Tex15	0.473211	0.751512	0.591742	0.117783	0.271488	0.273294
Tfap2a	0.105123	0.0627177	0.107671	0.0001	0.162933	0.136697
Tgtp1	0.996704	2.53656	0.969754	7.25043	3.59033	1.32085
Tgtp2	3.78717	1.46223	3.00836	15.4475	2.52831	5.08788
Tifa	17.5052	18.7228	8.82095	51.898	25.2934	11.0644
Timp1	1.41943	1.25245	2.90453	23.5366	9.11874	2.32225
Tmem173	5.25689	4.75905	3.71131	19.3589	7.5447	5.46398
Tmem200b	1.89254	2.69266	2.04396	0.41199	0.814265	1.43437
Tmem229a	0.368075	0.81413	0.215243	0.0001	0.0543777	0.478189
Tmem88b	0.946322	0.438424	0.430385	0.0589415	0.651432	0.341592
Tnf	0.630915	0.375806	0.322814	3.58943	0.922821	0.751383
Tnfaip2	5.20432	5.44784	4.84081	20.83	11.3441	4.5078
Tnfrsf12a	8.35839	5.51046	5.70138	23.066	10.7471	4.78099
Tnfrsf8	0.210372	0.187953	0.0538857	0.41199	0.108655	0.0683985
Tnip3	1.78741	2.8179	4.24917	25.4785	13.6238	2.32225
Tnni2	0.525779	1.25245	0.645528	3.64827	0.922821	0.341592
Tox2	0.99889	0.876748	0.484171	2.29492	0.434321	1.63926
Tpt1-ps6	0.491037	0.126017	0.464066	0.00053767	0.211067	0.137433
Traf3ip3	1.3613	1.32483	1.13896	4.57203	1.21968	2.46695
Trib2	1.36686	2.63004	0.699314	2.88333	1.03138	1.70756
Trib3	0.630915	0.438424	0.484171	4.47205	1.51988	0.341592
Trim15	24.8647	31.8099	30.9805	132.452	55.6889	15.982
Trim29	1.05146	2.56743	1.39853	5.88425	1.35704	0.614786
Trim30a	2.28275	2.55435	1.36921	5.55522	1.51597	2.98572
Trim30b	0.633866	0.501042	0.484171	2.76565	0.651432	1.09704
Ttyh1	3.25931	4.07025	2.52803	13.1806	3.90809	3.61992
Vstm2l	1.73484	0.688895	0.645528	2.70681	1.08565	1.22947
Vwa3a	0.0526679	0.0627177	0.0538857	0.0001	0.0543777	0.136697
Was	1.15659	1.50292	0.914456	3.8248	1.57415	2.45884
Zfp442	0.592692	0.822172	0.472815	0.000100006	0.781748	0.7448
Zfp473	0.73605	0.626277	0.484171	0.117783	0.597155	0.956432
Zfp811	0.788618	1.0646	1.02203	0.235466	1.13993	0.614786
Zfp955b	0.841186	2.20067	0.753099	0.000102388	1.41132	0.46453
Zmat4	0.105236	0.125335	0.161457	0.0001	0.271488	0.0683985
1700028B04Rik	0.210425	0.0001	0.322904	0.0589415	0.271582	0.13694
1700034O15Rik	0.368075	0.0001	0.215243	0.0001	0.0543777	0.136697
3110021N24Rik	0.528019	0.0780764	0.392325	0.0001	0.454724	0.211789
4930507D05Rik	0.105823	0.0001	0.381555	0.0591975	0.108655	0.142124
4933427G23Rik	0.165043	0.0001	0.0573301	0.316226	0.117289	0.0738771
A230072E10Rik	0.347914	0.0001	0.485227	0.058956	0.175467	0.512713
A330102I10Rik	0.210372	0.0001	0.0538857	0.0001	0.162933	0.0683985
A730071L15Rik	0.157804	0.0001	0.0550121	0.361686	0.0605276	0.0726953
A730089K16Rik	0.368075	1.64904	0.435218	0.000100335	0.449776	0.739915
AC127554.1	0.0001	1.22785	0.000100644	0.00397451	0.0001	0.0001
Adam4	0.663117	0.000320086	0.430385	0.0976462	0.162933	0.341592
Asphd1	0.0526679	0.0001	0.107671	0.470832	0.217211	0.0683985
B9d1os	0.0001	0.187953	0.0001	0.0589415	0.0001	0.0001
BC023105	0.0001	0.250571	0.0001	0.235466	0.0001	0.0001
Bcat1	0.0526679	0.250571	0.161457	0.647356	0.162933	0.273294
Col6a6	0.0001	0.438424	0.0001	0.0589415	0.0001	0.0001
Cyp2j8	0.0526679	0.375806	0.161457	0.0001	0.108655	0.0683985
D1Pas1	0.0580139	0.318476	0.107786	0.0001	0.217834	0.136876
D630030B08Rik	0.0001	0.0627177	0.0001	0.176624	0.0001	0.0001
Dbpht2	0.262939	0.0001	0.269028	0.0001	0.271488	0.136697
Dppa3	0.0526679	0.4292	0.0538857	1.11809	0.162933	0.0683985
Dyx1c1	0.231916	0.0001	0.249795	0.000102313	0.161037	0.134156
Elavl2	0.157804	0.0001	0.0538857	0.0001	0.0543777	0.0683985
Enkur	1.36686	0.187953	1.23717	0.294307	0.977098	0.683085
Ephx4	0.210372	0.0001	0.161457	0.0001	0.0543777	0.273294
Fsd1	0.105236	0.0001	0.107671	0.529673	0.217211	0.273294
Gdf3	0.0526679	0.0001	0.161457	0.882722	0.162933	0.0683985
Gm10313	0.399074	0.0935356	0.328837	0.0001	0.222159	0.136697
Gm10605	0.0557732	0.0001	0.0635299	0.0001	0.0563505	0.136697
Gm11281	0.0001	0.0628131	0.0001	0.262679	0.0001	0.0001
Gm11765	0.210424	0.0001	0.215252	0.0001	0.0543777	0.341776
Gm11805	0.107154	0.0001	0.204322	0.0001	0.0642179	0.0788499
Gm11907	0.198175	0.0001	0.161457	0.0001	0.0543777	0.478189
Gm11952	0.0001	0.0770254	0.0001	0.117783	0.0001	0.0001
Gm12281	0.0850923	0.0001	0.0538857	0.0001	0.0589071	0.095294
Gm13296	0.178229	0.0001	0.130527	0.0001	0.108655	0.136697
Gm13462	0.106501	0.64806	0.16914	0.0001	0.111378	0.206217
Gm13815	0.223991	0.0001	0.114234	0.0001	0.0584503	0.291871
Gm14027	0.420643	0.0966272	0.728793	0.176624	0.271488	0.52788
Gm14156	0.0001	0.166005	0.0001	0.115378	0.000100958	0.000301977
Gm14652	0.157804	0.0001	0.215243	0.0001	0.162933	0.204995
Gm14921	0.175346	0.000100001	0.221029	0.0001	0.112767	0.226432
Gm15420	0.157804	0.0001	0.591742	0.0589415	0.217211	0.273294
Gm15780	0.0526679	0.0001	0.0538857	0.0001	0.0543777	0.0683985
Gm15853	0.0526679	0.387519	0.108869	0.480179	0.434321	0.280498
Gm15879	0.443223	0.0001	0.161457	1.00543	0.452643	0.0700793
Gm15958	0.105236	0.0001	0.107671	0.0001	0.0543777	0.341592
Gm16008	0.281274	0.0001	0.216248	0.000651889	0.267053	0.0946535
Gm16015	0.0001	0.0627177	0.0001	0.0589415	0.0001	0.0001
Gm17035	0.147258	1.89916	0.0974923	0.736268	0.224571	0.0681903
Gm17552	0.214669	0.0001	0.107671	0.529673	0.115004	0.218379
Gm19777	0.268	0.0001	0.329996	0.0001	0.111774	0.141219
Gm20712	1.41943	0.187953	1.5061	0.353149	0.651432	1.09288
Gm20900	0.586414	0.0001	0.384095	0.000100019	0.489891	0.368735
Gm2147	0.111288	0.726754	0.121154	0.0001	0.332095	0.383889
Gm21839	0.627537	0.000100005	0.679441	0.000106238	0.531455	0.662888
Gm22753	0.105236	0.0001	0.215243	0.0001	0.0543777	0.204995
Gm23954	0.0526679	0.313189	0.0538857	0.0001	0.0543777	0.0683985
Gm24245	5.1851	36.7527	8.35453	1.21616	5.19372	4.32032
Gm26316	0.0184804	0.494521	0.0514179	0.00414084	0.141793	0.0810851
Gm26520	1.36686	0.250571	0.537957	0.117783	0.977098	0.751383
Gm26527	5.11774	0.0141703	2.52758	0.328016	2.43728	3.6047
Gm26593	0.0824753	0.000100252	0.11884	0.0001	0.125667	0.139476
Gm26632	0.157804	0.0001	0.215243	0.0001	0.108655	0.0683985
Gm26745	0.0968596	0.019632	0.127324	0.0001	0.194491	0.107802
Gm26809	0.325181	3.33526	0.609598	3.14741	2.42924	1.63327
Gm26877	0.157804	0.0001	0.161457	0.0001	0.0543777	0.0683985
Gm26889	0.0001	0.00240083	0.0001	0.46352	0.000111198	0.000104154
Gm26902	0.0526679	0.264011	0.167858	0.774079	0.115482	0.0700521
Gm26937	0.0001	0.313189	0.0001	0.117783	0.0001	0.0001
Gm27184	0.6791	0.126608	0.60424	0.0778041	0.291069	0.171724
Gm27817	0.0001	0.187953	0.0001	0.235466	0.0001	0.0001
Gm28529	0.105236	0.675984	0.354069	0.0676073	0.711074	0.297037
Gm28884	0.0001	0.187953	0.0001	0.176624	0.0001	0.0001
Gm29438	0.105236	0.438424	0.0538857	0.0001	0.162933	0.136697
Gm3671	0.249077	0.0001	0.698149	0.149114	0.548085	0.432667
Gm37415	0.105236	0.487003	0.369937	0.0001	0.339008	0.683085
Gm37621	0.157804	1.0646	0.161457	0.0001	0.488599	0.284957
Gm3765	0.0526679	0.0001	0.0538857	0.294307	0.109512	0.136697
Gm37986	0.630915	0.0627177	0.3766	0.0589415	0.217211	0.136697
Gm38228	0.0526679	0.0001	0.0538857	0.0001	0.108655	0.136697
Gm3830	0.0526679	0.313189	0.0538857	0.0001	0.162933	0.0683985
Gm38352	0.157804	0.0001	0.0538857	0.0001	0.108655	0.0683985
Gm42892	0.0001	0.187953	0.0001	0.117783	0.0001	0.0001
Gm42922	0.0532269	0.255658	0.198307	0.0001	0.135114	0.167091
Gm42965	0.0636217	0.0001	0.180761	0.745274	0.131189	0.334513
Gm4349	0.0001	0.0878137	0.0001	0.0596358	0.0001	0.0001
Gm43653	0.0538786	0.0001	0.165504	0.0001	0.331798	0.276022
Gm4918	0.0001	0.0932888	0.0001	0.202696	0.0001	0.0001
Gm5075	0.291042	0.0001	0.115431	0.0001	0.0859991	0.42332
Gm5100	0.0001	0.1276	0.0001	0.10222	0.0001	0.0001
Gm5342	0.126868	0.0001	0.0538857	0.279281	0.204558	0.168949
Gm5403	0.0530366	0.258159	0.107671	0.0001	0.0576408	0.279927
Gm5451	0.565533	0.000100422	0.207778	0.0001	0.108748	0.217029
Gm5514	1.11815	0.141114	0.979783	0.192593	0.392825	0.693759
Gm5575	0.0676682	0.0001	0.0693307	0.0001	0.0680017	0.170697
Gm5809	0.519188	2.12806	0.544574	2.34515	0.623394	0.908337
Gm6119	0.160476	0.775705	0.497831	0.0605702	0.449235	0.138528
Gm6430	0.0001	0.00263945	0.0001	0.167147	0.000100052	0.000100022
Gm7452	0.0001	0.172845	0.0001	0.162219	0.0001	0.0001
Gm7470	0.0001	0.127558	0.0001	0.0591799	0.0001	0.0001
Gm8048	0.0526679	0.455976	0.107671	0.0001	0.217211	0.113104
Gm8173	0.691047	0.0833233	0.384693	1.59175	0.926551	1.31154
Gm8989	1.21715	8.8589	1.57025	0.0338542	3.1508	5.76549
Gm9694	0.262939	0.0627177	0.269028	0.0001	0.325766	0.341592
Gm9929	0.192174	0.97883	0.398114	0.0001	0.415155	0.156831
Gpr174	0.157804	0.0001	0.215243	1.35345	0.108655	0.614786
Gpr176	0.210372	1.12722	0.161457	0.882722	0.0543777	0.546488
Heatr4	0.157804	0.0001	0.0538857	0.0001	0.0543777	0.0683985
Hist1h3c	0.394673	1.75207	0.184797	0.000100005	0.634031	0.490746
Ighv1-15	0.534073	0.0001	0.332199	2.3972	0.597155	1.30216
Ighv1-26	1.43034	15.0478	4.56153	22.6976	11.5898	13.6517
Ighv1-61	0.238889	4.4037	0.297758	0.000106936	0.962355	0.426569
Ighv1-63	0.119053	0.753925	0.191576	4.34943	0.195048	0.0992279
Ighv13-2	0.99889	0.0627177	0.484171	2.23608	0.651432	0.273294
Igkv11-125	0.105236	0.0001	0.107671	0.0001	0.162933	0.0683985
Igkv9-123	0.0001	0.0627177	0.0001	0.117783	0.0001	0.0001
Itgb2l	0.157804	0.751512	0.161457	0.765039	0.217211	0.478189
Kat2b-ps	0.224921	2.60973	0.167546	0.732233	0.663375	0.0738909
Klra9	0.0001	0.313189	0.000265925	0.176624	0.000100006	0.0001
Lce3f	0.0526679	0.317982	0.204866	0.0473003	0.162933	0.0683985
Mcpt8	0.105236	0.0001	0.107671	0.0001	0.0543777	0.341592
Mir3057	0.0001	0.438424	0.0001	0.0589415	0.0001	0.0001
Morc1	0.0526679	0.0001	0.161457	0.0001	0.108655	0.136697
Ms4a4a	0.315507	1.87863	0.269028	1.4123	0.759988	0.614786
Nxph4	0.210372	0.0001	0.0538857	0.0001	0.0543777	0.0683985
Otud7a	0.0001	0.0627177	0.0001	0.176624	0.0001	0.0001
Pacrg	0.105236	0.0001	0.215243	0.0001	0.162933	0.204995
Pcdhga1	0.203961	0.0001	0.208739	0.0001	0.210588	0.638607
Pnma2	0.0526679	0.0001	0.107671	0.0001	0.0543777	0.0683985
Prrt3	0.262939	0.0001	0.537957	0.0589415	0.217211	0.136697
Prss57	0.119321	0.0001	0.105664	0.0001	0.228607	0.138022
Psg16	0.0526679	0.0001	0.0538857	0.0001	0.162933	0.204995
Qrfpr	1.15659	0.0627177	1.02203	0.176624	0.759988	0.683085
RP23-177G20.1	0.154054	0.0001	0.065455	0.0001	0.108881	0.21227
RP23-200M5.8	0.578347	0.0001	0.3766	0.0001	0.217211	0.204995
RP23-324J22.6	0.0526679	0.0001	0.0538857	0.353149	0.0543777	0.0683985
RP23-333I11.2	0.0001	0.318967	0.0001	0.0589415	0.0001	0.0001
RP23-402P24.7	0.0710391	0.0001	0.222509	0.0061283	0.202805	0.231882
RP23-430B14.2	0.0001	0.125335	0.0001	0.0589415	0.0001	0.0001
RP23-473E20.3	0.146888	0.0001	0.369669	0.0001	0.275742	0.506108
RP24-315D19.11	0.210372	0.0001	0.0538857	0.0001	0.0749734	0.0683985
RP24-359O2.7	0.105236	0.438424	0.161457	0.0001	0.108655	0.136697
RP24-405B11.2	0.144005	0.0001	0.141697	0.0001	0.271308	0.396653
RP24-416M6.5	0.0526679	0.0001	0.161457	0.0001	0.0543777	0.136697
Rpl21-ps10	0.368124	0.0627772	0.107686	0.0001	0.0543913	0.341592
Rps15a-ps6	1.26711	5.81101	3.46616	0.207965	6.2168	7.11866
Rps19-ps9	0.160809	0.0001	0.165159	0.0001	0.055389	0.069744
Rps8-ps1	0.206626	0.000100223	0.653326	0.000120795	0.245565	0.236588
Rtp3	0.715589	0.0627177	0.269028	0.0589415	0.271488	0.320227
Slc22a29	0.10498	0.0001	0.161457	0.0001	0.194437	0.283498
Slc5a11	0.0526679	0.375806	0.107671	0.0001	0.380044	0.0683985
Slfn1	0.315507	0.0627177	0.215243	3.94248	0.380044	0.819681
Sntb1	0.0526679	0.250571	0.107671	0.0001	0.162933	0.0683985
Spata22	0.105236	0.876748	0.215243	0.0001	0.271488	0.136697
Srrm3	0.210372	0.0001	0.107671	0.0001	0.162933	0.0683985
St18	0.157804	0.81413	0.484171	0.0589415	0.162933	0.341592
Tmem61	0.0526679	0.0001	0.0538857	0.0001	0.162933	0.136697
Trim17	0.559696	0.0001	0.279918	0.0001	0.0995069	0.963299
Vsig8	0.368075	0.0627177	0.322814	0.0589415	0.380044	0.819681
Wbscr25	1.78749	0.313189	1.8829	0.353149	0.814445	0.546568
Xirp1	0.157804	0.0001	0.269028	0.0001	0.108655	0.136697
Xlr4c	0.247811	0.0001	0.333021	0.0192732	0.334124	0.59716
n-R5-8s1	30.2663	130.096	71.1145	15.6214	27.9982	28.3017
1700109H08Rik	0.289366	0.313189	0.434373	0.309727	0.0543777	0.440286
2210408F21Rik	0.473211	0.313189	0.591742	0.647356	0.0001	0.204995
2310043M15Rik	0.383382	1.15405	0.373645	0.595343	1.70898	0.84662
2610305D13Rik	0.414946	0.375806	0.645528	0.470832	0.0543777	0.546488
4930486L24Rik	0.262939	0.250571	0.537957	0.529673	0.0001	0.819681
4930583K01Rik	0.210372	0.0627177	0.107671	0.0589415	0.0001	0.0683985
4930589O11Rik	0.222261	0.259038	0.783551	0.393971	0.0556612	0.210086
4933417D19Rik	0.210372	0.0627177	0.215243	0.117783	0.0001	0.136697
5031414D18Rik	0.157804	0.250571	0.537957	2.11839	0.0001	0.683085
5930403N24Rik	0.262939	0.563659	0.484171	1.00041	0.108655	0.546488
A230020J21Rik	0.105236	0.298298	0.115278	0.0817219	0.0144611	0.117207
A430078G23Rik	0.157804	0.313189	0.269028	0.765039	0.0001	0.204995
A530013C23Rik	0.105236	0.0627177	0.0538857	0.117783	0.0001	0.204995
A530040E14Rik	0.487287	0.301235	0.425476	1.26627	0.000100614	1.07721
A530072M11Rik	0.578347	0.688895	0.537957	0.353149	0.0543777	0.409891
AC034285.3	0.0526679	0.187922	0.0576213	0.117783	0.000100423	0.204995
AC133459.1	0.225216	0.107361	0.138299	0.0504965	0.0001	0.0585962
Aard	0.578347	1.0646	1.66746	0.588515	0.325766	1.02458
Abca4	0.105236	0.0627177	0.107671	0.0589415	0.0001	0.0683985
Ablim3	0.841186	0.626277	1.77503	1.52998	0.380044	0.819681
Ahrr	0.368075	0.876748	0.484171	0.647356	0.108655	0.204995
Ang4	9.35718	9.51799	2.95831	3.17754	0.70571	0.88798
Ankrd6	0.578347	0.313189	0.914456	0.529673	0.217211	0.546488
Aqp9	0.0526679	0.125335	0.0538857	0.176624	0.217211	0.0683985
Arl11	0.315507	0.125335	0.806885	0.470832	0.108655	0.409891
Atg9b	0.118619	0.319984	0.219466	0.357204	0.0543777	0.1522
BC046401	0.157804	0.0627177	0.215243	0.294307	0.0001	0.136697
Brsk2	0.105236	0.250571	0.161457	0.176624	0.0001	0.204995
C130021I20Rik	0.262939	0.125335	0.322814	0.117783	0.0543777	0.136697
Cacng4	0.893754	0.688895	0.860671	0.882722	0.162933	0.341592
Ccdc148	0.368075	0.313189	0.591742	0.176624	0.108655	0.409891
Cd164l2	0.315507	0.125335	0.161457	0.117783	0.0001	0.204995
Cd80	0.105236	0.250571	0.0538857	0.0589415	0.488599	0.0683985
Cdh20	0.157804	0.438424	0.269028	0.117783	0.0543777	0.136697
Cfap221	0.0526679	0.0627177	0.0538857	0.176624	0.0001	0.0683985
Chrna1os	0.315507	0.375806	0.591742	0.41199	0.108655	0.273294
Chrna2	0.210372	0.313189	0.215243	0.0589415	0.0001	0.204995
Chst10	0.420643	0.313189	0.484171	0.294307	0.108655	1.09288
Cks1brt	0.054021	0.0640982	0.0555735	0.185131	0.0001	0.141718
Cngb1	0.105236	0.187953	0.322814	0.294307	0.0001	0.204995
Cntn2	0.0526679	0.0627177	0.107671	0.0589415	0.0001	0.0683985
Cntn6	0.105236	0.0627177	0.322814	0.41199	0.0543777	0.409891
Cyp1b1	0.157804	0.125335	0.107671	0.41199	0.0001	0.0683985
Dbh	0.315507	0.250571	0.699314	0.882722	0.108655	0.478189
Dbil5	0.0526679	0.125335	0.0538857	0.176624	0.0001	0.204995
Dgkb	0.262939	0.501042	0.107671	0.117783	0.0001	0.136697
Dpysl4	0.157804	0.125335	0.3766	0.176624	0.0543777	0.819681
Drd4	0.683482	0.313189	0.269028	0.235466	0.0001	0.204995
Dync1i1	0.315507	0.626277	0.484171	0.529673	0.108655	0.614786
Egfl8	0.637816	0.565014	1.37781	0.475943	0.272785	1.10096
Esr2	0.262939	0.375806	0.322814	0.117783	0.0543777	0.136697
Etohi1	0.373153	0.643854	0.322814	0.357214	0.0543777	0.527014
Fam198a	0.841186	0.876748	0.269028	0.294307	0.0001	0.341592
Fam212a	0.893754	0.438424	0.537957	0.823881	0.0001	1.09288
Fam89a	0.683482	0.939366	0.215243	0.235466	1.19421	0.683085
Fat3	0.0526679	0.125335	0.161457	0.294307	0.0001	0.0683985
Fbxl21	0.105236	0.125335	0.0538857	0.0589415	0.434321	0.204995
Fpr1	0.390232	0.501042	0.35654	1.10121	0.0543777	0.409891
Gbgt1	0.578347	1.37769	0.269028	0.176624	1.19421	0.751383
Gdf9	0.262939	0.187953	0.107671	0.117783	0.0001	0.341592
Gm10134	0.788618	0.313189	0.269028	0.706198	0.0001	0.409891
Gm10244	0.788687	0.441159	0.785069	0.713642	0.118361	0.459929
Gm10264	0.279307	0.299544	0.353923	0.682457	0.0700321	0.643886
Gm10603	0.236622	0.406295	0.379352	0.479155	0.0001	0.371185
Gm10689	0.000136024	0.000100672	0.00011039	0.000100156	0.000574214	0.000100001
Gm11362	0.139686	0.0753136	0.360737	0.296142	0.0725241	0.0925187
Gm11658	0.340381	0.125335	0.309002	0.141322	0.0001	0.215932
Gm11783	0.435769	0.385349	0.326806	0.117783	0.0561582	0.344964
Gm11841	0.521257	0.600761	0.335482	0.2303	0.000107301	0.114918
Gm11948	0.105236	0.125335	0.0538857	0.0589415	0.0001	0.0683985
Gm11963	0.105236	0.313189	0.215243	0.235466	0.0001	0.136697
Gm11983	0.154853	0.454047	0.574199	0.64416	0.0728459	0.658161
Gm12124	0.14505	0.167624	0.0746249	0.175473	0.000100024	0.158252
Gm12248	0.0001	0.0001	0.0001	0.0001	0.162933	0.0001
Gm12252	0.105236	0.325698	0.172695	0.363834	0.70571	0.441436
Gm12328	0.376287	0.496519	0.59581	0.249099	0.0001	0.75793
Gm12864	0.145481	0.125335	0.122876	0.0712626	0.0001	0.272914
Gm13154	0.328355	0.390796	0.28031	0.237112	0.0560478	0.0726053
Gm13212	1.48543	2.91195	1.94432	2.23958	0.456846	1.27555
Gm13260	0.420643	0.563659	0.269028	0.294307	0.0543777	0.204995
Gm14034	0.0527024	0.0627177	0.053893	0.117835	0.0001	0.0684228
Gm14109	1.41945	0.891918	1.56799	0.874367	0.382754	1.759
Gm14148	0.247414	0.337421	0.532917	0.205391	0.0816636	0.328991
Gm14443	0.841186	0.313189	0.269028	0.120228	0.0550533	0.213585
Gm15199	0.105236	0.125335	0.0538857	0.117783	0.0001	0.0683985
Gm15222	0.262939	0.250571	0.269028	0.117783	0.0001	0.204995
Gm15326	0.0526679	0.0627177	0.161457	0.0589415	0.0001	0.136697
Gm15559	0.327079	0.46555	0.168098	0.549585	0.794418	0.359024
Gm15701	0.112029	0.136617	0.135723	0.127146	0.0001	0.241543
Gm15740	0.425177	0.718584	0.540059	0.146162	0.0001	0.44799
Gm15751	0.38191	0.268641	0.278942	0.802165	1.18789	0.42081
Gm15779	0.0608189	0.139931	0.128431	0.266032	0.0001	0.160285
Gm16005	0.0527733	0.0627678	0.0539855	0.118012	0.0001	0.068645
Gm16170	0.372928	0.537238	0.107671	0.306945	0.0001	0.071846
Gm16219	0.105236	0.0627177	0.107671	0.0589415	0.0001	0.136697
Gm16238	0.411853	0.308154	0.936413	0.292541	0.0677582	0.257589
Gm16283	0.210372	0.501042	0.107671	0.117783	0.0001	0.136697
Gm16432	0.262939	0.125335	0.3766	0.529673	0.0543777	0.478189
Gm16477	5.38049	3.26031	11.0271	4.48435	1.50224	8.89405
Gm16675	0.420643	0.438424	0.3766	0.176624	0.0543777	0.273294
Gm16712	0.532565	0.290487	0.185203	0.359054	0.86566	0.323388
Gm17039	0.222393	0.169319	0.142024	0.167591	0.748098	0.546898
Gm17052	0.612465	1.2097	0.198919	0.250256	1.1098	0.532896
Gm17518	0.0526679	0.0627177	0.0538857	0.176624	0.488599	0.0683985
Gm18492	0.530065	0.204421	0.649971	0.728808	0.111228	0.788745
Gm20644	0.106471	0.313189	0.0538857	0.176624	0.271488	0.204995
Gm20760	0.204059	0.611598	0.13288	0.060329	0.536116	0.289429
Gm20784	0.295429	0.719155	0.459055	0.429976	0.0001	0.253512
Gm21378	0.295429	0.719155	0.459055	0.429976	0.0001	0.253512
Gm22043	0.262939	0.187953	0.269028	0.117783	0.0543777	0.136697
Gm25313	0.29051	0.137859	0.11305	0.173498	0.000100017	0.374973
Gm2606	0.611901	1.37873	0.859036	1.02998	0.0952348	1.14693
Gm26549	0.420643	0.81413	0.269028	0.41199	1.35704	0.478189
Gm26635	0.0001	0.0001	0.0001	0.0001	0.170906	0.0001
Gm26771	0.239029	0.469775	0.516225	0.430485	0.128267	0.62379
Gm26811	0.321827	0.493496	0.319797	0.539145	0.0721654	0.175514
Gm26816	0.0611063	0.146791	0.12543	0.0667858	0.612076	0.402079
Gm26885	0.353947	0.261261	0.53198	0.329029	0.124896	0.15471
Gm26956	0.174946	0.08733	0.180301	0.0589415	0.0001	0.0913377
Gm26963	0.0526679	0.0627177	0.0538857	0.0589415	0.0001	0.0683985
Gm27011	0.157804	0.322177	0.161457	0.176624	0.0001	0.273294
Gm27320	0.455406	1.2893	0.555691	0.240149	0.0001	0.68149
Gm28229	0.683482	1.69078	1.72124	0.647356	0.325766	1.16117
Gm29106	0.210372	0.166324	0.166701	0.117783	0.0001	0.0683985
Gm36995	0.279898	0.673785	0.919576	0.911244	0.183284	0.384615
Gm37309	0.420643	1.31507	0.215243	0.353149	1.41132	0.341592
Gm37677	0.0001	0.0001	0.0001	0.0001	0.108655	0.0001
Gm37733	0.157804	0.0627177	0.107671	0.176624	0.0001	0.0683985
Gm37780	0.157804	0.438424	0.161457	0.117783	0.0001	0.0683985
Gm3940	0.193008	0.154023	0.286431	0.143427	0.0001	0.0820504
Gm42466	0.210372	0.187953	0.0538857	0.117783	0.380044	0.0683985
Gm42939	0.0001	0.0001	0.0001	0.0001	0.162933	0.0001
Gm43274	0.0526679	0.0627177	0.161457	0.176624	0.0001	0.0683985
Gm43313	0.788618	0.626277	0.215243	0.176624	0.922821	0.341592
Gm43355	0.0526724	0.187953	0.0538857	0.17664	0.217211	0.136697
Gm43369	0.0001	0.0001	0.0001	0.0001	0.108655	0.0001
Gm43455	0.371657	0.438359	0.731542	0.328135	0.0624937	0.384773
Gm43490	0.0001	0.0001	0.0001	0.0001	0.542877	0.0001
Gm43566	0.368075	0.187953	0.215243	0.294307	0.0001	0.614786
Gm4992	0.656535	0.207967	0.484171	0.370167	0.0594319	0.214554
Gm5139	0.0732808	0.0627177	0.0538857	0.176624	0.0001	0.136697
Gm5547	0.473211	0.250571	0.269028	0.353149	0.0001	0.409891
Gm5577	0.525029	0.974247	0.547327	0.237653	0.0001	0.234417
Gm5944	0.272469	0.214911	0.443868	0.218471	0.106645	0.968713
Gm6065	0.160885	0.380764	0.534206	0.179933	0.110458	0.150179
Gm6141	0.366376	0.276847	0.257741	0.238103	0.0001	0.140286
Gm6807	0.864408	0.255435	0.843347	1.47241	0.153944	1.6642
Gm7481	0.17912	0.257643	0.357467	0.449704	0.0598932	0.341592
Gm8141	0.114109	0.203095	0.314873	0.280229	0.0584156	0.296314
Gm8281	0.0001	0.0001	0.0001	0.000100009	0.217211	0.0001
Gm8337	0.213719	0.100957	0.143384	0.149465	1.16739	0.125462
Gm8357	0.283011	0.222635	0.181395	0.24909	0.0001	0.223645
Gm8425	0.237499	0.163335	0.0689782	0.235466	0.48943	0.0685091
Gm8659	0.700028	0.33025	0.992492	0.78969	0.159628	0.814739
Gm8662	0.123507	0.231041	0.170653	0.0882728	0.0001	0.363084
Gm9081	0.771323	0.261263	0.909978	0.507384	0.110881	0.794591
Gm9104	0.337128	0.447299	0.226573	0.151851	0.00276968	0.508096
Gm9135	0.265878	0.0711738	0.19954	0.330767	0.0001	0.274436
Gm9515	0.631064	0.438688	1.23717	0.470832	0.217211	0.614786
Gm973	0.578347	0.313189	0.645528	0.529673	0.0543777	0.546488
Gm9970	0.0001	0.0001	0.0001	0.0001	0.165775	0.0001
Gp2	0.105236	0.0627177	0.215243	0.0589415	0.0001	0.341592
Gp6	0.105236	0.250571	0.0538857	0.117783	0.0001	0.0683985
Gzma	0.157804	0.125335	0.107671	0.353149	1.03138	0.273294
Hist1h2ac	0.0587726	0.106386	0.231157	0.0822281	0.0001	0.0823686
Hist1h2bm	0.0598583	0.0661326	0.0874748	0.060175	0.0001	0.139917
Hist2h2aa1	3.6446	5.49273	3.16461	3.49603	0.229555	3.1449
Hormad2	0.157804	0.0627177	0.107671	0.0589415	0.0001	0.273294
Hsf3	0.210372	0.125335	0.107671	0.117783	0.0001	0.136697
Ighv5-9-1	2.18485	1.4121	1.56767	0.61488	0.225813	2.38323
Igkv13-84	2.05364	1.93026	3.22924	4.48896	0.11693	1.29777
Igkv3-12	2.38396	2.73166	3.94599	2.91848	0.637562	2.82391
Il17rd	2.26052	3.00575	2.04396	1.64766	0.434321	1.91246
Il27ra	0.578347	0.438424	1.1296	1.7065	0.162933	1.29777
Jakmip2	0.157804	0.187953	0.107671	0.0589415	0.0001	0.136697
Kcng1	0.157804	0.313189	0.161457	0.235466	0.0001	0.0683985
Kcnn1	0.683482	0.563659	0.591742	0.765039	0.108655	0.546488
Kcnt1	0.157804	0.313189	0.107671	0.235466	0.759988	0.136697
Kif22-ps	0.211472	0.816841	0.118165	0.118214	0.0001	0.0686458
Klhl10	0.0001	0.0001	0.0001	0.0001	0.162933	0.0001
Klri2	0.105236	0.0627177	0.0538857	0.117783	0.0001	0.136697
Krt83	0.292803	0.81413	0.507621	0.479691	0.0001	0.751383
Ldlrad1	0.105236	0.187953	0.0538857	0.0589415	0.271488	0.0683985
Lyzl4	0.788618	0.438424	1.18338	0.588515	0.271488	1.63926
Lzts1	0.315507	0.375806	0.484171	0.529673	0.108655	0.546488
Mab21l3	0.157804	0.125335	0.161457	0.41199	0.814265	0.614786
Mag	0.315507	0.688895	0.645528	0.41199	0.108655	0.546488
2019-03-04	0.210372	0.250571	0.269028	0.235466	0.0001	0.0683985
Mettl7a3	0.353335	0.451431	0.886263	0.263464	0.111819	0.274468
Mir8116	0.157804	0.125335	0.0538857	0.117783	0.0001	0.136697
Muc6	0.841186	0.563659	0.322814	0.353149	1.30276	1.22947
Mug2	0.0001	0.0001	0.0001	0.0001	0.217211	0.0001
Musk	0.210372	0.0627177	0.107671	0.353149	0.0001	0.136697
Nell1	0.473211	0.250571	0.3766	0.294307	0.0543777	0.204995
Nme5	0.99889	0.375806	0.430385	0.235466	0.0001	0.136697
Nmu	0.73605	0.187953	0.537957	0.288186	0.108655	0.683085
Nrg2	0.841186	0.250571	0.699314	0.470832	0.108655	0.409891
Nrip3	0.73605	0.313189	0.806885	0.588515	0.108655	0.546488
Nudt11	1.65087	0.938461	0.668833	1.82553	0.160259	0.285634
Nup210l	0.841186	0.939366	0.215243	0.529673	0.868543	0.409891
Nxpe2	0.210372	0.438424	0.537957	0.588515	0.0543777	0.341592
Omd	0.0526679	0.125335	0.0538857	0.117783	0.325766	0.136697
Pcdhb10	0.105236	0.125335	0.0538857	0.150068	0.0001	0.136697
Pdyn	0.210372	0.438424	0.269028	0.176624	1.08565	0.478189
Prkg1	0.315507	0.501042	0.269028	0.176624	0.0001	0.409891
Prob1	1.73484	1.7534	1.5061	0.882722	0.325766	1.43437
Prss12	0.210372	0.187953	0.3766	0.176624	0.0543777	0.273294
Psd2	0.105236	0.313189	0.161457	0.117783	0.0001	0.341592
Ptcra	0.0526679	0.0627177	0.0538857	0.0589415	0.271488	0.0683985
RP23-361O12.5	0.225932	0.0649171	0.171367	0.252017	0.69172	0.218046
RP23-74N13.2	0.368075	0.501042	0.699314	0.176624	0.108655	0.273294
RP24-108G5.4	0.315507	0.313189	0.107671	0.235466	0.0001	0.204995
RP24-239L16.3	0.0001	0.000100015	0.000100023	0.0001	0.00110172	0.00015426
RP24-430K15.3	0.0539761	0.214075	0.0567491	0.062906	0.0001	0.0727181
RP24-430K15.4	0.578347	0.626277	0.484171	0.353149	0.108655	0.478189
RP24-530N5.5	0.0001	0.0001	0.0001	0.0001	0.108655	0.0001
Raet1d	0.115801	0.116787	0.266777	0.104125	0.0001	0.428442
Rdh7	0.162331	0.265198	0.110546	0.240942	1.25373	0.341592
Rfx6	0.315507	1.0646	0.215243	0.41199	0.868543	0.204995
Rpl13-ps3	0.199139	0.266805	0.143685	0.0484357	0.966007	0.17137
Rpl19-ps4	0.184645	0.239645	0.145542	0.314868	0.0001	0.53418
Rpl28-ps3	0.332805	0.21864	0.466626	0.371673	0.112415	0.152613
Rpl31-ps10	0.167505	0.264861	0.316258	0.55176	0.0001	0.224075
Rpl31-ps11	0.274676	0.653521	0.218434	0.132288	0.0001	0.440276
Rps19-ps10	0.239517	0.147452	0.0617236	0.13303	0.0001	0.0765006
Rtkn2	0.262939	0.125335	0.484171	0.176624	0.108655	0.341592
Scd4	0.422354	0.582017	0.487834	0.359917	0.0001	0.344283
Sftpb	0.105236	0.125335	0.269028	0.41199	0.0543777	0.204995
Shc3	0.210372	0.0627177	0.0538857	0.176624	0.0001	0.136697
Siglech	0.841186	0.313189	0.269028	0.647356	0.0543777	0.409891
Slc25a43	0.105236	0.0627177	0.107671	0.176624	0.0001	0.0683985
Slc2a2	0.0001	0.0001	0.0001	0.0001	0.70571	0.0001
Slc36a2	0.26522	0.37809	0.541493	0.72151	0.110198	1.06779
Slc7a3	0.368075	0.250571	0.161457	0.235466	0.651432	0.478189
Snord87	0.368075	0.939366	0.107671	0.117783	0.434321	0.204995
Spag4	0.157804	0.438424	0.322814	0.353149	0.0543777	0.341592
Spic	0.105236	0.0627177	0.269028	0.353149	0.0543777	0.341592
St6galnac5	0.210372	0.626277	0.537957	0.470832	0.108655	0.614786
St8sia1	0.315507	0.375806	0.322814	0.706198	0.0001	0.341592
Stamos	0.473211	0.438424	1.61367	0.882722	0.325766	0.683085
Sun3	0.210372	0.438424	0.430385	0.470832	0.0001	0.193228
Syne3	0.73605	0.81413	0.322814	1.17693	0.0001	0.751383
Tceal5	0.313186	0.150652	0.153697	0.408693	0.0001	0.587872
Tcf15	0.262939	0.313189	0.215243	0.117783	0.977098	0.546488
Tepp	0.237534	0.625056	0.510026	0.210322	0.0786449	0.519911
Tex40	0.210372	0.0627177	0.107671	0.0589415	0.0001	0.204995
Tmem130	0.578347	0.563659	1.5061	0.882722	0.271488	0.546488
Tpt1-ps2	0.0676974	0.188109	0.0539299	0.0688234	0.304525	0.136726
Ttc21a	1.26173	2.06648	1.02203	0.588515	0.108655	0.273294
Ttc41	1.57714	1.25245	0.430385	0.529673	2.00837	1.09288
Uckl1os	0.263825	0.763427	0.683563	0.183138	0.0001	1.2686
Unc13c	0.210372	0.313188	0.161457	0.176624	0.0001	0.204995
Xlr4b	0.118634	0.372714	0.229624	0.809787	0.00111184	0.389607
Zfhx4	1.05146	1.31507	0.968242	0.294307	0.217211	0.409891
Zfp108	0.977469	0.96779	0.262469	0.647356	1.10491	0.892594
Zfp174	1.10403	1.00198	0.322814	0.941564	1.4656	0.952453
Zfp354b	0.160291	0.167959	0.0779445	0.0589415	0.467928	0.200733
Zfp365	0.157804	0.0627177	0.161457	0.0589415	0.0001	0.136697
Zfp831	0.262939	0.125335	0.430385	1.17693	0.0001	1.02458
Zscan18	0.0526679	0.187953	0.107671	0.117783	0.434321	0.136697
1700001G17Rik	0.262939	0.0627177	0.107671	0.294307	0.0001	0.204995
1700048M11Rik	0.0001	0.0627177	0.0001	0.0001	0.0543777	0.0001
1810008B01Rik	0.0001	0.220003	0.0001	0.0001	0.0563431	0.0001
4933411K16Rik	0.0526679	0.0001	0.0538857	0.0589415	0.271488	0.136697
A330033J07Rik	0.0526679	0.313189	0.054246	0.0589415	0.0001	0.0696188
Abcb4	0.320065	0.0635907	0.336728	0.145035	0.0563307	0.574461
Adam21	0.0001	0.125335	0.0001	0.0001	0.271488	0.0001
Apoc3	0.105236	0.501042	0.3766	0.529673	1.51988	0.136697
C030032O16Rik	0.0526679	0.0001	0.0538857	0.0589415	0.0001	0.0683985
Ccl21b	0.000100801	0.0523888	0.000100067	0.000101033	0.00144905	0.000184055
Ccr5	0.210372	1.50292	0.645528	0.720193	0.0543777	0.430644
Cox8b	0.683482	0.0001	0.430385	0.529673	0.0543777	0.341592
Crip3	0.157804	0.0001	0.161457	0.235466	0.0001	0.273294
Cyp46a1	0.262939	0.0627177	0.3766	0.117783	0.0001	0.683085
Dkkl1	0.262939	0.0627177	0.161457	0.235466	0.0001	0.0683985
Erc2	0.105236	0.0001	0.161457	0.0589415	0.0001	0.0683985
Fam163a	0.473211	0.0627177	0.591742	0.176624	0.0001	0.614786
Fetub	0.210372	0.0001	0.161457	0.529673	0.0001	0.204995
Fstl4	0.157804	0.0001	0.107671	0.176624	0.0001	0.204995
Gm10051	0.879435	0.00647824	1.43624	0.997076	0.0241637	1.96193
Gm10064	0.269668	0.0627319	0.711945	0.412033	0.162948	0.214362
Gm10154	0.188525	0.00725661	0.416419	0.230902	0.0393051	0.293048
Gm10233	1.70432	40.8886	4.48773	5.25617	19.3423	16.0551
Gm10356	0.0001	0.117927	0.0001	0.0001	0.329615	0.0001
Gm10505	0.0526679	0.0001	0.0538857	0.176624	0.0001	0.0683985
Gm10591	0.000100801	0.0523888	0.000100067	0.000101033	0.00144905	0.000184055
Gm10702	0.239238	0.0001	0.195615	0.122325	0.0001	0.192482
Gm11249	0.971316	0.199945	1.36474	0.66571	0.228889	0.960159
Gm12341	0.31216	0.0001	0.202163	0.144255	0.0001	0.0818682
Gm12435	0.000100002	0.0438883	0.00010001	0.000100579	0.182728	0.000101089
Gm12733	0.230023	0.0001	0.100473	0.124514	0.0001	0.0930933
Gm13688	0.054821	0.250615	0.0594956	0.188068	0.246705	0.136697
Gm13735	0.391835	3.15497	0.125016	0.431498	1.50161	0.380839
Gm13738	0.0001	0.187953	0.0001	0.0001	0.217211	0.0001
Gm13998	0.120244	0.0001	0.257547	0.0726367	0.0001	0.382945
Gm14132	0.0535837	0.359879	0.0547426	0.0626929	0.0001	0.212257
Gm14221	0.0001	0.187953	0.0001	0.0001	0.0543777	0.0001
Gm14323	0.217297	0.0001	0.14928	0.25259	0.000100195	0.59177
Gm15197	0.0526679	0.0001	0.161457	0.117783	0.0001	0.349704
Gm15464	0.100466	0.0001	0.313986	0.236716	0.0001	0.268686
Gm15661	0.567832	0.125335	0.389634	0.453751	0.0543777	0.983392
Gm15996	0.157804	0.0001	0.215243	0.0589415	0.0001	0.0683985
Gm16054	0.0001	0.0442103	0.0001	0.0001	0.163872	0.000100001
Gm17134	10.0064	0.0001	7.11709	6.74997	0.223849	6.19774
Gm17169	0.0001	0.331864	0.0001	0.0001	0.0543777	0.0001
Gm17195	0.0001	0.501042	0.0001	0.0001	0.0543777	0.0001
Gm17227	0.0001	0.250571	0.0001	0.0001	0.0543777	0.0001
Gm17705	0.525779	0.125335	0.215243	0.235466	0.868543	0.546488
Gm17748	4.65855	0.248461	1.17802	4.38257	4.8152	4.27583
Gm18403	0.105236	0.0001	0.269028	0.117783	0.0001	0.204995
Gm23634	0.0001	0.128039	0.0001	0.0001	0.0543777	0.0001
Gm24148	0.105236	0.000112285	0.133356	0.165207	0.0001	0.273294
Gm26384	0.102972	0.0001	0.400692	0.44336	0.0001	0.110924
Gm26533	0.0937266	0.000158179	0.266747	0.122726	0.0001	0.331282
Gm26602	5.24417	21.5224	5.29386	12.6149	23.6915	9.85155
Gm27017	0.0001	0.125335	0.0001	0.0001	0.217211	0.0001
Gm27034	0.525779	0.0001	0.346181	0.529673	0.0543777	0.136697
Gm27232	0.0001	0.256712	0.000100002	0.0001	0.0398873	0.000100004
Gm28036	0.0304232	5.078	0.0305688	0.0853094	2.36475	0.0297275
Gm29228	0.528178	0.129318	0.295843	0.129303	0.0001	0.0937216
Gm3448	0.502061	0.0001	0.430385	0.220373	0.000134722	0.35898
Gm37401	6.49796	0.0025217	8.44328	6.07495	0.577006	3.46285
Gm37499	0.105236	0.438424	0.161457	0.117783	0.0001	0.341592
Gm37770	0.1439	0.0001	0.0538857	0.115523	0.307969	0.0740238
Gm37802	0.056574	0.0001	0.123084	0.315378	0.0001	0.144307
Gm42814	0.0526679	0.0001	0.0538857	0.0888721	0.00067537	0.136697
Gm42903	0.157804	0.0001	0.0538857	0.117783	0.217211	0.0683985
Gm43028	0.296027	0.0734139	0.294791	0.253029	0.0001	0.14873
Gm43136	0.262939	0.0627177	0.107671	0.294307	0.0001	0.341592
Gm43336	0.0001	0.250571	0.0001	0.0001	0.108655	0.0001
Gm43365	0.163662	0.865581	0.0554404	0.0613925	0.0001	0.213649
Gm43425	0.0526679	0.375806	0.107671	0.0589415	0.0001	0.0683985
Gm4908	0.0526679	0.0001	0.0538857	0.0589415	0.217211	0.0683985
Gm5066	0.0001	0.841541	0.0001	0.0001	0.0565804	0.0001
Gm5291	0.0001	0.136398	0.0001	0.0001	0.0614061	0.0001
Gm5453	0.185842	0.000100042	0.145074	0.446421	0.624322	0.196325
Gm5558	0.068586	0.000100017	0.237063	0.21196	0.000311107	0.355608
Gm6177	0.0780989	0.0001	0.0791812	0.127295	0.0001	0.224993
Gm6425	0.0574642	0.0001	0.0600506	0.133791	0.0001	0.192069
Gm6640	0.262939	1.3935	0.217731	0.356043	1.04468	0.413908
Gm6881	0.0526679	0.0001	0.107671	0.131854	0.0001	0.136697
Gm7173	0.262939	0.0001	0.269028	0.117783	0.0543777	0.409891
Gm7541	0.160674	0.642891	0.0690884	0.126739	0.0001	0.208326
Gm8055	0.0875944	0.0001	0.314731	0.345593	0.0001	0.323518
Gm8596	0.122989	0.0001	0.120876	0.157359	0.0001	0.136697
Gm8885	0.408671	0.0001	0.359092	0.224459	0.0001	0.117204
Gm9341	0.437422	0.0001	0.671151	0.235466	0.0001	0.229191
Gpr62	0.0001	0.187953	0.0001	0.0001	0.380044	0.0001
Gpr83	0.0526679	0.0001	0.107671	0.235466	0.0001	0.341592
Gsg1	0.105236	0.501042	0.269028	0.117783	0.0543777	0.273294
H3f3a-ps1	0.000100001	0.545709	0.000100948	0.000100006	0.260416	0.0001
Habp2	0.16182	0.0001	0.215243	0.0741133	0.0001	0.0925937
Hes7	0.578347	0.125335	0.645528	0.588515	0.108655	0.341592
Hist2h3c1	1.64082	0.178989	1.55971	0.603969	0.00156779	0.800048
Icam4	0.0526679	0.0001	0.0538857	0.117783	0.0001	0.0683985
Ifi44	0.210372	0.939366	0.269028	0.588515	0.0001	0.751383
Ighv1-47	0.368075	2.34248	0.645528	0.713671	0.0543777	0.341592
Ighv5-15	0.0562741	0.0001	0.0557112	0.202129	0.0001	0.0735422
Ighv7-1	0.73605	4.63381	2.09774	1.47114	0.271488	1.29777
Iglj1	0.578347	0.125335	0.484171	0.353149	0.0001	0.478189
Kcnd2	0.0001	0.187953	0.0001	0.0001	0.162933	0.0001
Mtl5	0.0526679	0.375806	0.107671	0.41199	0.434321	0.341592
Nccrp1	0.473211	0.0627177	0.161457	0.117783	0.651432	0.136697
Noxred1	0.157804	0.0001	0.161457	0.117783	0.0001	0.136697
Olig1	0.0001	0.187953	0.0001	0.0001	0.108655	0.0001
Pcdhb15	0.105236	0.501042	0.131854	0.41199	0.0001	0.0683985
Pcdhga3	0.202832	0.846259	0.207582	0.113561	0.0001	0.131799
Pdpr	2.15538	8.73408	0.813666	1.91194	3.25676	2.89918
Pdzk1	0.0001	0.074622	0.0001	0.0001	0.508446	0.0001
Platr26	0.368075	0.0001	0.107671	0.117783	0.0001	0.0683985
Ptgs2os	0.157804	0.0001	0.269028	0.117783	0.0543777	0.0683985
Ptgs2os2	0.262939	0.0627177	0.3766	0.176624	0.0543777	0.136697
Qrich2	0.368075	0.0627177	0.107671	0.294307	0.0001	0.136697
RP23-27C9.4	0.105236	0.0001	0.161457	0.235466	0.0001	0.330454
RP23-32A8.5	0.0001	0.187953	0.0001	0.0001	0.0543777	0.0001
RP24-316O13.1	0.110464	0.0001	0.11504	0.0609337	0.0001	0.215418
RP24-443B5.5	0.0547392	0.0001	0.113875	0.0633779	0.0001	0.145385
Rab5a-ps	0.388138	1.69226	0.346627	0.508073	1.4164	0.710679
Rapgef3os2	0.0526679	0.375806	0.161457	0.117783	0.0001	0.0793376
Rapsn	0.210372	0.0001	0.107671	0.0589415	0.0001	0.273294
Rdh18-ps	0.0001	0.188157	0.0001	0.0001	0.0753521	0.0001
Rhpn1	0.105236	0.0001	0.161457	0.235466	0.0001	0.136697
Rims2	0.525779	0.125335	0.968242	0.588515	0.108655	0.956278
Rpl36-ps2	0.196844	1.03518	0.727032	1.18942	0.0767251	0.247054
Rps10-ps4	0.0001	0.0628394	0.0001	0.0001	0.271488	0.0001
Rps19-ps1	0.343033	0.00439194	0.470666	0.23001	0.05057	0.218778
Rps19-ps2	0.343033	0.00439194	0.465118	0.23001	0.05057	0.218778
Rps2-ps6	0.105236	0.0001	0.136032	0.294307	0.0001	0.0892844
Rpsa-ps1	0.260101	0.0376092	0.89071	0.723503	0.193546	0.77021
Rpsa-ps5	0.0001	0.094861	0.000100001	0.000169634	0.141456	0.000100002
Serpinb1b	0.0548959	0.32542	0.0563986	0.0611149	0.0001	0.21436
Srsf12	0.0526679	0.0001	0.0538857	0.0589415	0.0001	0.136697
Sytl5	0.0001	0.313189	0.0001	0.0001	0.108655	0.0001
Tgm4	0.26801	0.000100001	0.239817	0.30208	0.000100028	0.728911
Tmigd3	0.0526679	0.0001	0.161457	0.142663	0.0001	0.0707476
Trbv1	0.0526679	0.0001	0.107671	0.41199	0.0001	0.273294
Ugt1a10	6.05198	0.000163102	3.11128	1.51534	0.489617	0.783025
1700084J12Rik	0.12019	0.151592	0.320568	0.0001	0.0001	0.468568
4930556J24Rik	0.115683	0.286518	0.126022	0.0001	0.0001	0.0771809
5730422E09Rik	0.0001	0.0001	0.0001	0.0589415	0.162933	0.0001
9530036M11Rik	0.157804	0.187953	0.322814	0.0001	0.0543777	0.204995
A130051J06Rik	0.266665	0.256583	0.753099	0.121594	0.0562518	0.341592
A430078I02Rik	0.0571502	0.187953	0.210351	0.0001	0.0001	0.136805
Adgrf1	0.0001	0.0001	0.0001	0.470832	0.162933	0.0001
Adm2	0.0001	0.0001	0.0001	1.00041	0.108655	0.0001
Adprhl1	0.0526679	0.0627177	0.161457	0.0001	0.0001	0.341592
Anks1b	0.473211	0.375806	0.215243	0.0001	0.0001	0.0683985
Asgr2	0.157804	0.125335	0.0538857	0.235466	0.759988	0.204995
B230377A18Rik	0.32528	0.757996	0.623121	0.126507	0.112603	0.459178
Btbd17	0.0001	0.0001	0.0001	0.353149	0.0543777	0.0001
C030010L15Rik	0.105236	0.125335	0.254987	0.0001	0.0543777	0.37202
Camk1g	0.210372	0.250571	0.269028	0.0001	0.0543777	0.204995
Ccdc67	0.0001	0.0001	0.0001	0.117783	0.217211	0.0001
Ccl2	0.525779	1.37769	1.29096	26.6553	13.2981	1.02458
Cemip	0.262939	1.00198	0.484171	10.3562	3.74526	0.751383
Chil3	0.105236	0.187953	0.3766	8.47327	1.9541	0.409891
Clec4d	0.157804	0.125335	0.0538857	4.70742	1.30276	0.204995
Col11a1	0.210372	0.125335	0.537957	0.117783	0.0543777	0.273294
Csf3r	0.73605	0.939366	0.269028	5.47235	2.17121	0.546488
Cxcl10	0.630915	1.37769	0.645528	17.1818	4.23376	1.16117
Cxcl5	0.105236	0.125335	0.161457	16.005	5.97064	0.0683985
D030055H07Rik	0.0001	0.0001	0.0001	0.200985	0.111832	0.0001
D130051D11Rik	0.210372	0.563659	0.269028	0.0589415	0.0543777	0.273294
D830026I12Rik	0.157804	0.0627177	0.215243	0.0001	0.0001	0.341592
Dhh	0.315507	0.501042	0.3766	0.0589415	0.0543777	0.136697
Dnajb3	0.210372	0.438424	0.699314	0.0001	0.162933	0.204995
Dok5	0.0526679	0.0627177	0.0538857	0.0001	0.271488	0.204995
Duox2	16.191	16.9015	8.65885	168.64	55.7938	8.46911
Duoxa2	14.053	7.03657	4.30787	121.023	40.5286	4.98588
Dyrk4	0.0001	0.0001	0.0001	0.0589415	0.108655	0.0001
EU599041	0.0526679	0.0627177	0.0538857	0.0001	0.0001	0.136697
Fam81a	0.210372	0.125335	0.107671	0.0001	0.0001	0.0683985
Fbxo41	0.157804	0.0627177	0.0538857	0.0001	0.217211	0.0683985
Fgf14	0.0526679	0.125335	0.161457	0.0001	0.0001	0.136697
Fgf23	0.0001	0.0001	0.0001	0.294307	0.271488	0.0001
Gbp5	1.3143	2.50481	0.645528	6.11961	2.71398	1.09288
Gm11204	0.590759	0.629489	1.30896	0.292402	0.0782237	0.986522
Gm11450	0.106385	0.0636023	0.128488	0.0001	0.0001	0.0690732
Gm11545	0.210372	0.313189	0.107671	1.76534	1.03138	0.409891
Gm11793	0.0913037	0.141239	0.100399	0.0001	0.0001	0.128155
Gm11906	0.105236	0.313189	0.0538857	0.0001	0.0001	0.0683985
Gm12002	0.210372	0.0627177	0.269028	0.0589415	0.0543777	0.136697
Gm12525	0.0526679	0.0627177	0.107671	0.0001	0.0001	0.273294
Gm12741	0.0526804	0.125335	0.0538983	0.353317	0.271521	0.0376326
Gm13051	0.0001	0.000100581	0.000135264	0.350511	0.0156352	0.0001
Gm13559	0.0001	0.0001	0.0001	0.235466	0.0638603	0.0001
Gm13840	0.368075	0.125335	0.3766	0.0589415	0.0543777	0.204995
Gm14005	0.368075	0.187953	0.215243	1.00041	0.977098	0.819681
Gm14226	0.210372	0.187953	0.0538857	0.0001	0.0001	0.0683985
Gm15242	0.0001	0.0001	0.0001	0.419855	0.112543	0.0001
Gm15332	0.0001	0.0001	0.0001	0.0680795	0.114658	0.0001
Gm15888	0.049535	0.18848	0.121505	0.000100002	0.0159606	0.0704649
Gm15943	0.212282	0.0756285	0.110223	0.0001	0.0001	0.0686822
Gm15945	0.163895	0.278288	0.0787704	0.343475	0.0001	0.106115
Gm16046	0.262939	0.501042	0.107671	1.17693	0.434321	0.273294
Gm16618	0.0001	0.0001	0.0001	0.117783	0.271488	0.0001
Gm19136	0.218912	0.360228	0.0714435	0.356493	0.361598	0.0934503
Gm19426	0.262939	0.250571	0.699314	0.0589415	0.162933	0.273294
Gm20416	0.113137	0.097981	0.166344	0.0001	0.0001	0.216118
Gm20426	0.110155	0.19638	0.0550701	0.0001	0.282241	0.142995
Gm20635	0.0741166	0.139375	0.10285	0.629502	0.0001	0.210234
Gm21847	0.527949	0.650308	0.161457	0.674544	0.0106353	0.136697
Gm24134	0.15681	0.17724	0.0586818	0.0001	0.0001	0.158946
Gm24299	0.157804	0.125335	0.0538857	0.235466	0.217211	0.0683985
Gm24757	0.176916	0.266508	0.0547064	0.00938808	0.338263	0.20821
Gm26578	0.157804	0.313189	0.0538857	0.588515	0.271488	0.0683985
Gm26582	0.179289	0.269125	0.280878	0.0001	0.000100001	0.247029
Gm2670	0.0001	0.0001	0.0001	0.176624	0.162933	0.0001
Gm26798	0.420643	0.688895	0.484171	0.117783	0.108655	0.204995
Gm29397	0.976727	3.44543	0.335962	1.8618	1.85994	1.25301
Gm3411	0.101161	0.203156	0.269028	0.000100466	0.0001	0.458614
Gm34267	0.157804	0.0627177	0.269028	0.0001	0.0543777	0.204995
Gm38250	0.262939	0.313189	0.107671	0.765039	0.434321	0.341592
Gm4035	0.157804	0.438424	0.537957	0.0001	0.0543777	0.136697
Gm42520	0.105236	0.125335	0.107671	0.0001	0.0001	0.204995
Gm42522	0.0620207	0.0666171	0.186409	0.0001	0.0001	0.0772163
Gm42670	0.112775	0.0706326	0.0639818	0.588647	0.546637	0.215668
Gm6283	0.453139	0.218762	0.688194	0.14896	0.0592881	0.649875
Gm6543	1.87866	1.09921	3.19304	0.00360563	0.00632682	1.35219
Gm6939	0.214965	0.0892341	0.553763	0.0001	0.0001	0.426895
Gm7158	0.315818	0.125335	0.484171	0.117783	0.0543777	0.136697
Gm7781	0.0001	0.0001	0.0001	0.0676486	0.120686	0.0001
Grhl3	0.0001	0.0001	0.0001	0.529673	0.0543777	0.0001
Gsdma2	0.173828	0.0627177	0.229409	0.0001	0.0001	0.0683985
Gssos2	0.105236	0.30417	0.295886	0.0001	0.0001	0.274403
Gsta2	0.0744332	0.206074	0.183194	0.0001	0.000100017	0.400438
Hcar2	0.893754	0.250571	0.269028	1.82419	1.08565	0.341592
Hmgb1-ps8	0.105236	0.0627177	0.0538857	0.353149	0.0001	0.0395354
Hpca	0.579892	0.939575	0.215647	0.883729	1.1413	0.615936
Ighv1-34	1.56928	0.491526	1.00146	0.0001	0.000100141	0.297921
Ighv1-74	0.272176	1.06985	0.23117	4.52141	1.92315	0.156054
Ighv2-6-8	0.0001	0.0001	0.0001	0.35683	0.102561	0.0001
Igkv4-50	0.797073	0.384726	0.272102	1.8975	1.27096	0.899225
Igkv4-58	1.87698	0.570087	2.29131	0.308487	0.291172	0.590676
Igkv4-69	0.0001	0.0001	0.0001	0.288848	0.715728	0.0001
Il17a	0.0001	0.0001	0.0001	0.529673	0.597155	0.0001
Il1b	0.99889	0.626277	0.430385	23.4779	7.97892	0.819681
Il1f9	0.0001	0.0001	0.0001	1.52998	0.217211	0.0001
Kcnq5	0.630915	0.563659	0.484171	0.117783	0.108655	0.546488
Klk1b3	0.218338	0.130329	0.55719	0.060446	0.110944	0.211949
Krt6a	0.0001	0.0001	0.0001	0.998662	0.542877	0.0001
Lcn2	2.05025	2.31696	2.74317	54.1343	16.0663	3.48332
Lrrc3b	0.315507	0.501042	0.107671	0.588515	0.542877	0.273294
Lrrc4	0.0526679	0.125335	0.0538857	0.353149	0.271488	0.204995
Mccc1os	0.106158	0.0636648	0.0544608	0.0001	0.0001	0.0683985
Mesp2	0.368075	0.250571	0.269028	0.0001	0.0001	0.0683985
Mme	0.0526679	0.0627177	0.161457	0.0001	1.08565	0.204995
Mmp3	0.368075	0.313189	0.803284	37.2372	9.26058	0.510895
Ndnf	0.210372	0.313189	0.0538857	0.529673	0.271488	0.136697
Ngp	0.0001	0.0001	0.0001	2.11839	0.325766	0.0001
Nlrp3	0.210372	0.751512	0.322814	2.17724	1.73699	0.478189
Nos2	0.210372	0.438424	0.322814	3.8248	4.01665	0.614786
Ntf5	0.157804	0.125335	0.161457	0.0001	0.0001	0.136697
Ntsr1	0.157804	0.125335	0.161457	0.0001	0.0001	0.0683985
Orm3	0.0001	0.0001	0.0001	1.29461	0.217211	0.0001
Oxtr	0.105236	0.0627177	0.322814	0.0001	0.0543777	0.478189
P2rx5	0.157804	0.0627177	0.0538857	0.235466	0.0001	0.0683985
Pde6g	0.157804	0.0627177	0.0538857	0.0001	0.325766	0.0683985
Plet1	3.79946	2.50467	2.41275	219.265	52.6295	1.77584
Prl2a1	0.0001	0.0001	0.0001	1.05925	0.434321	0.0001
Prss28	0.0001	0.0001	0.0001	0.470832	0.271488	0.0001
Prss41	0.210372	0.0627177	0.0538857	0.41199	0.217211	0.136697
Ptgs2	2.36565	5.19737	0.806885	9.6501	4.01665	1.91246
Ptpn5	0.105236	0.0627177	0.0538857	0.0001	0.0001	0.0683985
RP23-20K24.11	0.230171	0.0654337	0.11945	0.0001	0.0001	0.0733085
RP24-333B11.4	0.0001	0.0001	0.0001	0.117783	0.325766	0.0001
Rab44	0.420643	1.00198	0.269028	3.05986	1.51988	0.751383
Rnd1	0.525779	0.939366	0.484171	8.00254	3.79954	0.683085
Ros1	0.315507	0.626277	0.430385	0.0589415	0.0543777	0.204995
Rpl10-ps1	37.6074	14.2074	104.641	25.1203	15.1344	47.9045
Rpl27a-ps1	0.133509	0.0908063	0.0635798	0.0001	0.0001	0.185962
Sctr	0.368075	0.125335	0.645528	0.0001	0.108655	0.341592
Selp	0.841186	0.626277	0.635393	12.481	6.78481	0.273294
Serpina3f	0.210372	0.268957	0.161658	4.34585	1.77586	0.430664
Slc9b1	0.157804	0.0627177	0.0538857	0.0001	0.380044	0.204995
Snap91	0.578347	0.563659	0.161457	0.823881	1.13993	0.273294
Snora16a	0.0620031	0.110706	0.126774	0.0001	0.0001	0.281595
Snord14d	0.204433	0.286909	0.343146	0.0001	0.000102393	0.528968
Sprr2h	0.315507	0.313189	0.161457	54.3106	17.8032	0.136697
Stfa2	0.0001	0.0001	0.0001	0.541122	0.107488	0.0001
Stfa2l1	0.0001	0.0001	0.0001	1.40085	0.109822	0.0001
Stra6	0.157804	0.0627177	0.591742	2.4126	0.0001	0.956279
Tbx4	0.157804	0.187953	0.107671	0.529673	0.0001	0.273294
Tll1	0.210372	0.751512	0.0538857	0.294307	0.488599	0.136697
Tmem240	0.368075	0.250571	0.537957	0.117783	0.108655	0.478189
Tnfaip6	0.630915	0.313189	0.322814	4.53089	2.65971	0.751383
Tnfsf14	0.210372	0.125335	0.107671	0.765039	0.488599	0.0683985
Trem3	0.0001	0.0001	0.0001	0.706198	0.0543777	0.0001
Trim10	0.0001	0.0001	0.0001	3.76595	0.542877	0.0001
Tspo2	0.105236	0.125335	0.0538857	0.0001	0.217211	0.204995
Unc5c	0.210372	0.313189	0.0538857	0.647356	0.434321	0.0683985
Ypel4	1.36686	0.375806	1.39853	0.294307	0.217211	1.16117
Zfp85os	0.210372	0.313189	0.0572022	0.647356	0.434321	0.208131
Zfp941	0.210372	0.187953	0.0538857	0.0001	0.325766	0.204995
n-R5s109	0.210372	0.189366	0.473414	0.0589415	0.0001	0.546488
snopsi28S-3327	0.0433326	0.0773466	0.0885683	0.0001	0.0001	0.196694
2310074N15Rik	0.262939	0.0001	0.107671	0.0001	0.0001	0.0683985
5830454E08Rik	1.05146	0.125335	0.860671	0.117783	0.162933	0.88798
6330409D20Rik	0.0001	0.125335	0.0001	0.353149	0.108655	0.0001
A130048G24Rik	0.0526679	0.0001	0.0538857	0.294307	0.0001	0.0683985
A230077H06Rik	0.105236	0.0001	0.0538857	0.0001	0.0001	0.0683985
A230083N12Rik	0.157804	0.0001	0.591742	0.0001	0.0001	0.341592
A930001A20Rik	0.105236	0.0001	0.0538857	0.0001	0.0001	0.136697
A930004J17Rik	0.0001	0.125335	0.0001	0.0589415	0.162933	0.0001
Abo	0.262939	0.0001	0.322814	0.0001	0.0543777	0.136697
Adamts4	0.157804	3.44407	0.430385	19.1531	7.82504	1.5346
Adgra1	0.0001	0.0627177	0.0001	0.117783	0.325766	0.0001
Alpk3	0.0001	0.0627177	0.0001	0.294307	0.434321	0.0001
B630019A10Rik	0.0001	0.0627177	0.0001	0.117783	0.162933	0.0001
Bfsp2	0.210372	0.000100006	0.0538857	1.09755	0.0001	0.204995
Ccl4	0.0526679	0.375806	0.161457	3.47175	1.19421	0.204995
Chat	0.0526679	0.250571	0.107671	0.0001	0.0001	0.0683985
Csf3	0.157804	0.0001	0.0538857	11.0623	4.39659	0.0683985
D430018E03Rik	0.157804	0.0001	0.107671	0.0001	0.0001	0.204995
Defb40	0.0001	0.125335	0.0001	0.176624	0.162933	0.0001
Dnah7a	0.105236	0.0001	0.107671	0.0001	0.0001	0.0683985
Fbxl7	0.0001	0.187953	0.0001	0.117783	0.0543777	0.0001
Gk2	0.265919	1.51716	0.163298	1.64766	1.04032	0.624722
Gm10309	0.0001	0.0627177	0.0001	2.00071	0.542877	0.0001
Gm10916	0.0001	0.258101	0.0001	0.117797	0.17207	0.0001
Gm11549	0.262939	0.0001	0.322814	0.0589415	0.0001	0.204995
Gm11615	0.0001	0.403247	0.0001	0.470832	0.244909	0.0001
Gm11790	0.0001	0.313189	0.0001	0.117783	0.0543777	0.0001
Gm11940	0.105236	0.0001	0.0538857	0.0001	0.0001	0.0683985
Gm11979	0.128534	0.0001	0.262355	0.0001	0.000100006	0.621161
Gm12618	0.266704	0.0001	0.2576	0.0589699	0.0543897	0.0818559
Gm13162	0.0001	0.573465	0.0001	0.0946854	0.202534	0.0001
Gm13176	0.0577853	0.0001	0.107671	0.0001	0.0001	0.212667
Gm13332	0.278984	1.77437	0.223949	1.06423	1.05284	0.255819
Gm13359	0.181434	0.768908	0.37124	0.0001	0.0001	0.274174
Gm13493	0.139859	0.0001	0.432377	0.000100008	0.000166771	0.425172
Gm13641	0.0608552	0.0001	0.12945	0.58843	0.0001	0.0783888
Gm13770	0.0001	0.0627177	0.0001	0.118133	0.0548965	0.0001
Gm13898	0.0001	0.0627177	0.0001	0.0589415	0.177042	0.0001
Gm14419	0.108948	0.0128014	0.108043	0.634719	0.0107132	0.0931357
Gm14615	0.0001	0.133525	0.0001	0.297516	0.0577929	0.0001
Gm15379	0.157804	0.0001	0.107671	0.0001	0.0001	0.341592
Gm15604	0.158015	0.0001	0.269245	0.0001	0.054452	0.273667
Gm15624	0.0001	0.0627177	0.0001	0.0589415	0.162933	0.0001
Gm15777	0.0526679	0.0001	0.0538857	0.0001	0.271488	0.204995
Gm16156	0.0001	0.683109	0.0001	0.509918	0.0708306	0.0001
Gm16559	0.592468	0.132056	0.447182	0.0001	0.0562003	0.492111
Gm16853	0.173601	0.0001	0.111247	0.0001	0.0001	0.389604
[truncated: 3,896 more rows]
